# Supplementary material for: Four- and five-coordinate nickel(ii) complexes bearing new diphosphine–phosphonite and triphosphine–phosphite ligands: catalysts for N-alkylation of amines
Source: RSC Adv. 2022 Feb 3;12(8):4510–20. doi: 10.1039/d1ra08961g (PMC8981024; doi:10.1039/d1ra08961g)
Supplement: RA-012-D1RA08961G-s002 [file RA-012-D1RA08961G-s002.cif]

# Electronic Supplementary Material (ESI) for RSC Advances.
# This journal is © The Royal Society of Chemistry 2021

####################################################################### 
# 
# This file contains crystal structure data downloaded from the 
# Cambridge Structural Database (CSD) hosted by the Cambridge 
# Crystallographic Data Centre (CCDC).
# 
# Full information about CCDC data access policies and citation 
# guidelines are available at http://www.ccdc.cam.ac.uk/access/V1 
# 
# Audit and citation data items may have been added by the CCDC. 
# Please retain this information to preserve the provenance of 
# this file and to allow appropriate attribution of the data. 
# 
#######################################################################

data_LNiCl2
_database_code_depnum_ccdc_archive 'CCDC 2112704'
loop_
_audit_author_name
_audit_author_address
'Ganesan Mani'
;Indian Institute of Technology Kharagpur
India
;
_audit_update_record             
;
2021-12-09 deposited with the CCDC.	2021-12-21 downloaded from the CCDC.
;

_audit_creation_method           SHELXL-2018/3
_shelx_SHELXL_version_number     2018/3
_chemical_name_systematic        ?
_chemical_name_common            ?
_chemical_melting_point          ?
_chemical_formula_moiety         ?
_chemical_formula_sum            'C33 H31 Cl4 Ni O2 P3'
_chemical_formula_weight         753.00

loop_
_atom_type_symbol
_atom_type_description
_atom_type_scat_dispersion_real
_atom_type_scat_dispersion_imag
_atom_type_scat_source
C C 0.0033 0.0016 'International Tables Vol C Tables 4.2.6.8 and 6.1.1.4'
H H 0.0000 0.0000 'International Tables Vol C Tables 4.2.6.8 and 6.1.1.4'
Cl Cl 0.1484 0.1585 'International Tables Vol C Tables 4.2.6.8 and 6.1.1.4'
Ni Ni 0.3393 1.1124 'International Tables Vol C Tables 4.2.6.8 and 6.1.1.4'
O O 0.0106 0.0060 'International Tables Vol C Tables 4.2.6.8 and 6.1.1.4'
P P 0.1023 0.0942 'International Tables Vol C Tables 4.2.6.8 and 6.1.1.4'

_space_group_crystal_system      monoclinic
_space_group_IT_number           14
_space_group_name_H-M_alt        'P 21/c'
_space_group_name_Hall           '-P 2ybc'

_shelx_space_group_comment       
;
The symmetry employed for this shelxl refinement is uniquely defined
by the following loop, which should always be used as a source of
symmetry information in preference to the above space-group names.
They are only intended as comments.
;

loop_
_space_group_symop_operation_xyz
'x, y, z'
'-x, y+1/2, -z+1/2'
'-x, -y, -z'
'x, -y-1/2, z-1/2'

_cell_length_a                   11.2965(8)
_cell_length_b                   23.8196(17)
_cell_length_c                   12.6524(8)
_cell_angle_alpha                90
_cell_angle_beta                 98.894(3)
_cell_angle_gamma                90
_cell_volume                     3363.5(4)
_cell_formula_units_Z            4
_cell_measurement_temperature    296(2)
_cell_measurement_reflns_used    57694
_cell_measurement_theta_min      2.362
_cell_measurement_theta_max      30.518

_exptl_crystal_description       Prism
_exptl_crystal_colour            greenish-brown
_exptl_crystal_density_meas      ?
_exptl_crystal_density_method    ?
_exptl_crystal_density_diffrn    1.487
_exptl_crystal_F_000             1544
_exptl_transmission_factor_min   0.6655
_exptl_transmission_factor_max   0.7461
_exptl_crystal_size_max          0.119
_exptl_crystal_size_mid          0.075
_exptl_crystal_size_min          0.048
_exptl_absorpt_coefficient_mu    1.067
_shelx_estimated_absorpt_T_min   ?
_shelx_estimated_absorpt_T_max   ?
_exptl_absorpt_correction_type   multi-scan
_exptl_absorpt_correction_T_min  ?
_exptl_absorpt_correction_T_max  ?
_exptl_absorpt_process_details   SADABS
_exptl_absorpt_special_details   ?
_diffrn_ambient_temperature      296(2)
_diffrn_radiation_wavelength     0.71073
_diffrn_radiation_type           MoK\a
_diffrn_source                   'Fine focused sealed tube'
_diffrn_measurement_device_type  'APEX3 D8 QUEST PHOTON-II CCD'
_diffrn_measurement_method       '\w scans'
_diffrn_detector_area_resol_mean ?
_diffrn_reflns_number            57694
_diffrn_reflns_av_unetI/netI     0.0855
_diffrn_reflns_av_R_equivalents  0.0961
_diffrn_reflns_limit_h_min       -16
_diffrn_reflns_limit_h_max       16
_diffrn_reflns_limit_k_min       -32
_diffrn_reflns_limit_k_max       34
_diffrn_reflns_limit_l_min       -18
_diffrn_reflns_limit_l_max       18
_diffrn_reflns_theta_min         2.362
_diffrn_reflns_theta_max         30.518
_diffrn_reflns_theta_full        25.242
_diffrn_measured_fraction_theta_max 0.993
_diffrn_measured_fraction_theta_full 0.999
_diffrn_reflns_Laue_measured_fraction_max 0.993
_diffrn_reflns_Laue_measured_fraction_full 0.999
_diffrn_reflns_point_group_measured_fraction_max 0.993
_diffrn_reflns_point_group_measured_fraction_full 0.999
_reflns_number_total             10198
_reflns_number_gt                5255
_reflns_threshold_expression     'I > 2\s(I)'
_reflns_Friedel_coverage         0.000
_reflns_Friedel_fraction_max     .
_reflns_Friedel_fraction_full    .

_reflns_special_details          
;
 Reflections were merged by SHELXL according to the crystal
 class for the calculation of statistics and refinement.
 
 _reflns_Friedel_fraction is defined as the number of unique
 Friedel pairs measured divided by the number that would be
 possible theoretically, ignoring centric projections and
 systematic absences.
;

_computing_data_collection       ?
_computing_cell_refinement       ?
_computing_data_reduction        ?
_computing_structure_solution    'SHELXT 2018/2 (Sheldrick, 2018)'
_computing_structure_refinement  'SHELXL-2018/3 (Sheldrick, 2018)'
_computing_molecular_graphics    ortep
_computing_publication_material  ciftab
_refine_special_details          ?
_refine_ls_structure_factor_coef Fsqd
_refine_ls_matrix_type           full
_refine_ls_weighting_scheme      calc
_refine_ls_weighting_details     
'w=1/[\s^2^(Fo^2^)+(0.0294P)^2^+3.1334P] where P=(Fo^2^+2Fc^2^)/3'
_atom_sites_solution_primary     ?
_atom_sites_solution_secondary   ?
_atom_sites_solution_hydrogens   geom
_refine_ls_hydrogen_treatment    constr
_refine_ls_extinction_method     none
_refine_ls_extinction_coef       .
_refine_ls_number_reflns         10198
_refine_ls_number_parameters     388
_refine_ls_number_restraints     0
_refine_ls_R_factor_all          0.1490
_refine_ls_R_factor_gt           0.0598
_refine_ls_wR_factor_ref         0.1270
_refine_ls_wR_factor_gt          0.0967
_refine_ls_goodness_of_fit_ref   1.041
_refine_ls_restrained_S_all      1.041
_refine_ls_shift/su_max          0.000
_refine_ls_shift/su_mean         0.000

loop_
_atom_site_label
_atom_site_type_symbol
_atom_site_fract_x
_atom_site_fract_y
_atom_site_fract_z
_atom_site_U_iso_or_equiv
_atom_site_adp_type
_atom_site_occupancy
_atom_site_site_symmetry_order
_atom_site_calc_flag
_atom_site_refinement_flags_posn
_atom_site_refinement_flags_adp
_atom_site_refinement_flags_occupancy
_atom_site_disorder_assembly
_atom_site_disorder_group
Ni1 Ni 0.65651(4) 0.37831(2) 0.33476(3) 0.03725(12) Uani 1 1 d . . . . .
P3 P 0.65188(8) 0.29544(4) 0.40701(7) 0.0390(2) Uani 1 1 d . . . . .
P2 P 0.78114(8) 0.39450(4) 0.47367(7) 0.0400(2) Uani 1 1 d . . . . .
P1 P 0.66920(8) 0.46902(4) 0.30643(7) 0.0402(2) Uani 1 1 d . . . . .
Cl2 Cl 0.60502(9) 0.34886(4) 0.16574(7) 0.0566(3) Uani 1 1 d . . . . .
Cl1 Cl 0.46850(8) 0.39744(4) 0.41487(8) 0.0594(3) Uani 1 1 d . . . . .
O2 O 0.7486(2) 0.35875(10) 0.57357(17) 0.0496(6) Uani 1 1 d . . . . .
O1 O 0.7802(2) 0.45924(10) 0.50788(18) 0.0511(6) Uani 1 1 d . . . . .
C7 C 0.8002(3) 0.49113(14) 0.2491(3) 0.0418(8) Uani 1 1 d . . . . .
C1 C 0.5469(3) 0.51084(14) 0.2376(3) 0.0447(8) Uani 1 1 d . . . . .
C14 C 0.9393(3) 0.38057(15) 0.4842(3) 0.0440(8) Uani 1 1 d . . . . .
C27 C 0.5224(3) 0.25033(14) 0.3754(3) 0.0430(8) Uani 1 1 d . . . . .
C21 C 0.7803(3) 0.25124(14) 0.3956(3) 0.0450(8) Uani 1 1 d . . . . .
C13 C 0.6935(3) 0.49572(14) 0.4450(3) 0.0471(8) Uani 1 1 d . . . . .
H13A H 0.723565 0.533906 0.446723 0.056 Uiso 1 1 calc R U . . .
H13B H 0.618729 0.495575 0.473740 0.056 Uiso 1 1 calc R U . . .
C20 C 0.6669(3) 0.31271(15) 0.5516(3) 0.0472(9) Uani 1 1 d . . . . .
H20A H 0.589377 0.322848 0.569853 0.057 Uiso 1 1 calc R U . . .
H20B H 0.696748 0.280364 0.594122 0.057 Uiso 1 1 calc R U . . .
C19 C 0.9920(4) 0.33547(16) 0.5430(3) 0.0569(10) Uani 1 1 d . . . . .
H19 H 0.947342 0.314057 0.583953 0.068 Uiso 1 1 calc R U . . .
C22 C 0.8544(3) 0.26502(17) 0.3220(3) 0.0552(10) Uani 1 1 d . . . . .
H22 H 0.835310 0.295025 0.275432 0.066 Uiso 1 1 calc R U . . .
C8 C 0.8628(4) 0.54007(15) 0.2793(3) 0.0562(10) Uani 1 1 d . . . . .
H8 H 0.834587 0.564613 0.326901 0.067 Uiso 1 1 calc R U . . .
C15 C 1.0095(4) 0.41233(18) 0.4254(3) 0.0596(10) Uani 1 1 d . . . . .
H15 H 0.976686 0.443530 0.387517 0.072 Uiso 1 1 calc R U . . .
C12 C 0.8425(4) 0.45609(17) 0.1762(3) 0.0586(10) Uani 1 1 d . . . . .
H12 H 0.801795 0.423097 0.154611 0.070 Uiso 1 1 calc R U . . .
C6 C 0.5508(4) 0.53014(18) 0.1362(3) 0.0641(11) Uani 1 1 d . . . . .
H6 H 0.616499 0.521703 0.102903 0.077 Uiso 1 1 calc R U . . .
C16 C 1.1271(4) 0.3980(2) 0.4229(4) 0.0698(12) Uani 1 1 d . . . . .
H16 H 1.172503 0.419097 0.382028 0.084 Uiso 1 1 calc R U . . .
C26 C 0.8101(4) 0.20598(16) 0.4645(4) 0.0652(11) Uani 1 1 d . . . . .
H26 H 0.759897 0.195973 0.513079 0.078 Uiso 1 1 calc R U . . .
C32 C 0.4328(4) 0.24767(19) 0.4366(4) 0.0745(13) Uani 1 1 d . . . . .
H32 H 0.437378 0.269406 0.498110 0.089 Uiso 1 1 calc R U . . .
C2 C 0.4476(4) 0.52411(18) 0.2857(3) 0.0666(12) Uani 1 1 d . . . . .
H2 H 0.442704 0.511174 0.354212 0.080 Uiso 1 1 calc R U . . .
C9 C 0.9667(4) 0.55270(18) 0.2395(3) 0.0666(12) Uani 1 1 d . . . . .
H9 H 1.009196 0.585140 0.261760 0.080 Uiso 1 1 calc R U . . .
C10 C 1.0070(4) 0.5179(2) 0.1681(4) 0.0706(12) Uani 1 1 d . . . . .
H10 H 1.076892 0.526694 0.141264 0.085 Uiso 1 1 calc R U . . .
C23 C 0.9583(4) 0.2334(2) 0.3181(4) 0.0756(14) Uani 1 1 d . . . . .
H23 H 1.007770 0.241992 0.268059 0.091 Uiso 1 1 calc R U . . .
C24 C 0.9869(4) 0.1899(2) 0.3878(5) 0.0877(17) Uani 1 1 d . . . . .
H24 H 1.056844 0.169628 0.385710 0.105 Uiso 1 1 calc R U . . .
C30 C 0.3267(4) 0.18054(19) 0.3178(4) 0.0751(13) Uani 1 1 d . . . . .
H30 H 0.260496 0.157410 0.298627 0.090 Uiso 1 1 calc R U . . .
C5 C 0.4575(5) 0.5622(2) 0.0824(4) 0.0803(14) Uani 1 1 d . . . . .
H5 H 0.461161 0.574947 0.013473 0.096 Uiso 1 1 calc R U . . .
C4 C 0.3611(4) 0.57508(19) 0.1301(4) 0.0784(14) Uani 1 1 d . . . . .
H4 H 0.298841 0.596418 0.093670 0.094 Uiso 1 1 calc R U . . .
C3 C 0.3556(4) 0.5567(2) 0.2312(4) 0.0816(14) Uani 1 1 d . . . . .
H3 H 0.290061 0.565985 0.263935 0.098 Uiso 1 1 calc R U . . .
C25 C 0.9143(4) 0.17588(18) 0.4607(5) 0.0871(16) Uani 1 1 d . . . . .
H25 H 0.934771 0.146154 0.507602 0.105 Uiso 1 1 calc R U . . .
C11 C 0.9454(4) 0.47003(19) 0.1352(4) 0.0753(13) Uani 1 1 d . . . . .
H11 H 0.972753 0.446734 0.085121 0.090 Uiso 1 1 calc R U . . .
C17 C 1.1774(4) 0.3531(2) 0.4799(4) 0.0766(13) Uani 1 1 d . . . . .
H17 H 1.256661 0.343419 0.477455 0.092 Uiso 1 1 calc R U . . .
C18 C 1.1112(4) 0.32221(19) 0.5407(4) 0.0730(13) Uani 1 1 d . . . . .
H18 H 1.146211 0.292156 0.580869 0.088 Uiso 1 1 calc R U . . .
C31 C 0.3354(4) 0.2128(2) 0.4072(4) 0.0915(17) Uani 1 1 d . . . . .
H31 H 0.274932 0.211338 0.449380 0.110 Uiso 1 1 calc R U . . .
C28 C 0.5129(4) 0.2172(2) 0.2865(3) 0.0819(15) Uani 1 1 d . . . . .
H28 H 0.573719 0.217952 0.244671 0.098 Uiso 1 1 calc R U . . .
C29 C 0.4148(5) 0.1824(2) 0.2570(4) 0.0890(16) Uani 1 1 d . . . . .
H29 H 0.409905 0.160422 0.195705 0.107 Uiso 1 1 calc R U . . .
Cl3 Cl 1.23290(16) 0.42150(7) 0.04742(14) 0.1182(5) Uani 1 1 d . . . . .
Cl4 Cl 1.2026(2) 0.32624(8) 0.17736(15) 0.1489(8) Uani 1 1 d . . . . .
C33 C 1.2967(5) 0.3817(3) 0.1543(5) 0.132(3) Uani 1 1 d . . . . .
H33A H 1.312068 0.405186 0.217602 0.158 Uiso 1 1 calc R U . . .
H33B H 1.372694 0.366907 0.140277 0.158 Uiso 1 1 calc R U . . .

loop_
_atom_site_aniso_label
_atom_site_aniso_U_11
_atom_site_aniso_U_22
_atom_site_aniso_U_33
_atom_site_aniso_U_23
_atom_site_aniso_U_13
_atom_site_aniso_U_12
Ni1 0.0363(2) 0.0411(2) 0.0342(2) 0.00208(18) 0.00509(17) -0.00033(19)
P3 0.0359(5) 0.0429(5) 0.0392(5) 0.0030(4) 0.0092(4) -0.0003(4)
P2 0.0396(5) 0.0446(5) 0.0353(5) -0.0010(4) 0.0037(4) -0.0002(4)
P1 0.0410(5) 0.0414(5) 0.0392(5) 0.0029(4) 0.0099(4) 0.0039(4)
Cl2 0.0621(6) 0.0688(6) 0.0371(5) -0.0041(4) 0.0016(4) -0.0041(5)
Cl1 0.0421(5) 0.0606(6) 0.0793(7) 0.0032(5) 0.0216(5) 0.0049(4)
O2 0.0549(16) 0.0615(16) 0.0321(12) 0.0020(11) 0.0056(11) -0.0065(13)
O1 0.0580(16) 0.0484(14) 0.0438(14) -0.0050(11) -0.0024(12) 0.0044(12)
C7 0.046(2) 0.0426(19) 0.0376(18) 0.0084(15) 0.0078(15) 0.0007(16)
C1 0.047(2) 0.0429(19) 0.044(2) 0.0030(15) 0.0071(16) 0.0052(16)
C14 0.0402(19) 0.049(2) 0.0397(18) -0.0057(16) -0.0025(15) -0.0044(16)
C27 0.0345(18) 0.0463(19) 0.049(2) 0.0084(16) 0.0081(16) -0.0034(15)
C21 0.0350(19) 0.0428(19) 0.056(2) -0.0059(16) 0.0039(16) -0.0016(15)
C13 0.054(2) 0.043(2) 0.045(2) -0.0030(16) 0.0112(17) 0.0053(17)
C20 0.044(2) 0.055(2) 0.044(2) 0.0102(16) 0.0134(16) -0.0036(17)
C19 0.050(2) 0.053(2) 0.065(3) 0.0053(19) -0.001(2) -0.0056(19)
C22 0.048(2) 0.062(2) 0.058(2) -0.0136(19) 0.0142(19) -0.0001(19)
C8 0.070(3) 0.043(2) 0.059(2) -0.0009(17) 0.019(2) -0.0027(19)
C15 0.048(2) 0.073(3) 0.057(2) 0.006(2) 0.0037(19) -0.005(2)
C12 0.059(3) 0.060(2) 0.062(3) -0.0103(19) 0.025(2) -0.012(2)
C6 0.059(3) 0.082(3) 0.053(2) 0.016(2) 0.013(2) 0.013(2)
C16 0.049(3) 0.092(3) 0.070(3) -0.008(2) 0.013(2) -0.019(2)
C26 0.054(3) 0.046(2) 0.095(3) 0.012(2) 0.010(2) -0.0018(19)
C32 0.059(3) 0.081(3) 0.090(3) -0.024(3) 0.033(3) -0.023(2)
C2 0.063(3) 0.085(3) 0.053(2) 0.008(2) 0.014(2) 0.021(2)
C9 0.072(3) 0.059(3) 0.071(3) 0.003(2) 0.016(2) -0.020(2)
C10 0.058(3) 0.086(3) 0.073(3) 0.000(2) 0.026(2) -0.018(2)
C23 0.047(3) 0.089(4) 0.094(4) -0.031(3) 0.023(2) 0.000(2)
C24 0.051(3) 0.060(3) 0.151(5) -0.025(3) 0.011(3) 0.014(2)
C30 0.053(3) 0.070(3) 0.101(4) -0.001(3) 0.008(3) -0.024(2)
C5 0.076(3) 0.095(4) 0.066(3) 0.029(3) 0.001(3) 0.017(3)
C4 0.073(3) 0.075(3) 0.081(3) 0.011(3) -0.007(3) 0.027(3)
C3 0.066(3) 0.098(4) 0.079(3) -0.003(3) 0.008(3) 0.036(3)
C25 0.059(3) 0.049(3) 0.148(5) 0.015(3) 0.001(3) 0.011(2)
C11 0.074(3) 0.082(3) 0.080(3) -0.019(2) 0.044(3) -0.013(3)
C17 0.041(2) 0.079(3) 0.107(4) -0.020(3) 0.004(3) 0.003(2)
C18 0.049(3) 0.061(3) 0.101(4) -0.001(2) -0.012(2) 0.008(2)
C31 0.062(3) 0.107(4) 0.115(4) -0.021(3) 0.042(3) -0.037(3)
C28 0.069(3) 0.118(4) 0.065(3) -0.029(3) 0.031(2) -0.043(3)
C29 0.079(3) 0.109(4) 0.081(3) -0.035(3) 0.017(3) -0.042(3)
Cl3 0.1188(13) 0.1143(12) 0.1300(13) 0.0158(10) 0.0458(11) 0.0104(10)
Cl4 0.215(2) 0.1186(14) 0.1146(14) 0.0101(11) 0.0314(14) -0.0339(14)
C33 0.066(4) 0.215(8) 0.105(5) -0.018(5) -0.013(3) -0.023(4)

_geom_special_details            
;
 All esds (except the esd in the dihedral angle between two l.s. planes)
 are estimated using the full covariance matrix.  The cell esds are taken
 into account individually in the estimation of esds in distances, angles
 and torsion angles; correlations between esds in cell parameters are only
 used when they are defined by crystal symmetry.  An approximate (isotropic)
 treatment of cell esds is used for estimating esds involving l.s. planes.
;

loop_
_geom_bond_atom_site_label_1
_geom_bond_atom_site_label_2
_geom_bond_distance
_geom_bond_site_symmetry_2
_geom_bond_publ_flag
Ni1 P2 2.1106(10) . ?
Ni1 P3 2.1793(10) . ?
Ni1 P1 2.1985(10) . ?
Ni1 Cl2 2.2403(10) . ?
Ni1 Cl1 2.5320(10) . ?
P3 C27 1.810(3) . ?
P3 C21 1.817(3) . ?
P3 C20 1.857(3) . ?
P2 O1 1.602(2) . ?
P2 O2 1.613(2) . ?
P2 C14 1.801(4) . ?
P1 C1 1.813(3) . ?
P1 C7 1.823(3) . ?
P1 C13 1.845(3) . ?
O2 C20 1.433(4) . ?
O1 C13 1.451(4) . ?
C7 C12 1.383(5) . ?
C7 C8 1.387(5) . ?
C1 C6 1.371(5) . ?
C1 C2 1.392(5) . ?
C14 C19 1.388(5) . ?
C14 C15 1.392(5) . ?
C27 C28 1.364(5) . ?
C27 C32 1.367(5) . ?
C21 C22 1.384(5) . ?
C21 C26 1.394(5) . ?
C13 H13A 0.9700 . ?
C13 H13B 0.9700 . ?
C20 H20A 0.9700 . ?
C20 H20B 0.9700 . ?
C19 C18 1.387(6) . ?
C19 H19 0.9300 . ?
C22 C23 1.402(5) . ?
C22 H22 0.9300 . ?
C8 C9 1.380(5) . ?
C8 H8 0.9300 . ?
C15 C16 1.376(6) . ?
C15 H15 0.9300 . ?
C12 C11 1.384(5) . ?
C12 H12 0.9300 . ?
C6 C5 1.391(6) . ?
C6 H6 0.9300 . ?
C16 C17 1.365(6) . ?
C16 H16 0.9300 . ?
C26 C25 1.385(6) . ?
C26 H26 0.9300 . ?
C32 C31 1.383(6) . ?
C32 H32 0.9300 . ?
C2 C3 1.391(6) . ?
C2 H2 0.9300 . ?
C9 C10 1.356(6) . ?
C9 H9 0.9300 . ?
C10 C11 1.367(6) . ?
C10 H10 0.9300 . ?
C23 C24 1.366(7) . ?
C23 H23 0.9300 . ?
C24 C25 1.367(7) . ?
C24 H24 0.9300 . ?
C30 C29 1.350(6) . ?
C30 C31 1.358(6) . ?
C30 H30 0.9300 . ?
C5 C4 1.359(6) . ?
C5 H5 0.9300 . ?
C4 C3 1.362(6) . ?
C4 H4 0.9300 . ?
C3 H3 0.9300 . ?
C25 H25 0.9300 . ?
C11 H11 0.9300 . ?
C17 C18 1.367(6) . ?
C17 H17 0.9300 . ?
C18 H18 0.9300 . ?
C31 H31 0.9300 . ?
C28 C29 1.388(6) . ?
C28 H28 0.9300 . ?
C29 H29 0.9300 . ?
Cl3 C33 1.715(6) . ?
Cl4 C33 1.749(6) . ?
C33 H33A 0.9700 . ?
C33 H33B 0.9700 . ?

loop_
_geom_angle_atom_site_label_1
_geom_angle_atom_site_label_2
_geom_angle_atom_site_label_3
_geom_angle
_geom_angle_site_symmetry_1
_geom_angle_site_symmetry_3
_geom_angle_publ_flag
P2 Ni1 P3 82.66(4) . . ?
P2 Ni1 P1 84.51(4) . . ?
P3 Ni1 P1 164.78(4) . . ?
P2 Ni1 Cl2 153.30(4) . . ?
P3 Ni1 Cl2 95.58(4) . . ?
P1 Ni1 Cl2 99.55(4) . . ?
P2 Ni1 Cl1 97.28(4) . . ?
P3 Ni1 Cl1 85.36(3) . . ?
P1 Ni1 Cl1 88.19(3) . . ?
Cl2 Ni1 Cl1 109.17(4) . . ?
C27 P3 C21 105.47(16) . . ?
C27 P3 C20 107.29(16) . . ?
C21 P3 C20 104.72(17) . . ?
C27 P3 Ni1 121.07(11) . . ?
C21 P3 Ni1 114.86(12) . . ?
C20 P3 Ni1 102.02(12) . . ?
O1 P2 O2 106.54(13) . . ?
O1 P2 C14 101.86(15) . . ?
O2 P2 C14 100.85(15) . . ?
O1 P2 Ni1 111.66(10) . . ?
O2 P2 Ni1 110.66(10) . . ?
C14 P2 Ni1 123.64(11) . . ?
C1 P1 C7 104.79(16) . . ?
C1 P1 C13 104.91(16) . . ?
C7 P1 C13 105.53(16) . . ?
C1 P1 Ni1 123.65(12) . . ?
C7 P1 Ni1 115.22(11) . . ?
C13 P1 Ni1 100.82(12) . . ?
C20 O2 P2 118.0(2) . . ?
C13 O1 P2 117.4(2) . . ?
C12 C7 C8 118.5(3) . . ?
C12 C7 P1 118.5(3) . . ?
C8 C7 P1 123.0(3) . . ?
C6 C1 C2 118.5(3) . . ?
C6 C1 P1 120.1(3) . . ?
C2 C1 P1 121.4(3) . . ?
C19 C14 C15 118.3(4) . . ?
C19 C14 P2 121.4(3) . . ?
C15 C14 P2 120.1(3) . . ?
C28 C27 C32 118.0(4) . . ?
C28 C27 P3 118.9(3) . . ?
C32 C27 P3 123.1(3) . . ?
C22 C21 C26 119.4(4) . . ?
C22 C21 P3 119.3(3) . . ?
C26 C21 P3 121.1(3) . . ?
O1 C13 P1 107.7(2) . . ?
O1 C13 H13A 110.2 . . ?
P1 C13 H13A 110.2 . . ?
O1 C13 H13B 110.2 . . ?
P1 C13 H13B 110.2 . . ?
H13A C13 H13B 108.5 . . ?
O2 C20 P3 108.6(2) . . ?
O2 C20 H20A 110.0 . . ?
P3 C20 H20A 110.0 . . ?
O2 C20 H20B 110.0 . . ?
P3 C20 H20B 110.0 . . ?
H20A C20 H20B 108.4 . . ?
C18 C19 C14 120.2(4) . . ?
C18 C19 H19 119.9 . . ?
C14 C19 H19 119.9 . . ?
C21 C22 C23 119.5(4) . . ?
C21 C22 H22 120.3 . . ?
C23 C22 H22 120.3 . . ?
C9 C8 C7 120.6(4) . . ?
C9 C8 H8 119.7 . . ?
C7 C8 H8 119.7 . . ?
C16 C15 C14 120.7(4) . . ?
C16 C15 H15 119.7 . . ?
C14 C15 H15 119.7 . . ?
C7 C12 C11 120.1(4) . . ?
C7 C12 H12 119.9 . . ?
C11 C12 H12 119.9 . . ?
C1 C6 C5 120.7(4) . . ?
C1 C6 H6 119.7 . . ?
C5 C6 H6 119.7 . . ?
C17 C16 C15 120.4(4) . . ?
C17 C16 H16 119.8 . . ?
C15 C16 H16 119.8 . . ?
C25 C26 C21 120.2(4) . . ?
C25 C26 H26 119.9 . . ?
C21 C26 H26 119.9 . . ?
C27 C32 C31 120.2(4) . . ?
C27 C32 H32 119.9 . . ?
C31 C32 H32 119.9 . . ?
C3 C2 C1 120.0(4) . . ?
C3 C2 H2 120.0 . . ?
C1 C2 H2 120.0 . . ?
C10 C9 C8 120.2(4) . . ?
C10 C9 H9 119.9 . . ?
C8 C9 H9 119.9 . . ?
C9 C10 C11 120.4(4) . . ?
C9 C10 H10 119.8 . . ?
C11 C10 H10 119.8 . . ?
C24 C23 C22 120.0(4) . . ?
C24 C23 H23 120.0 . . ?
C22 C23 H23 120.0 . . ?
C23 C24 C25 120.9(4) . . ?
C23 C24 H24 119.5 . . ?
C25 C24 H24 119.5 . . ?
C29 C30 C31 119.4(4) . . ?
C29 C30 H30 120.3 . . ?
C31 C30 H30 120.3 . . ?
C4 C5 C6 120.3(4) . . ?
C4 C5 H5 119.8 . . ?
C6 C5 H5 119.8 . . ?
C5 C4 C3 120.0(4) . . ?
C5 C4 H4 120.0 . . ?
C3 C4 H4 120.0 . . ?
C4 C3 C2 120.4(4) . . ?
C4 C3 H3 119.8 . . ?
C2 C3 H3 119.8 . . ?
C24 C25 C26 119.9(5) . . ?
C24 C25 H25 120.1 . . ?
C26 C25 H25 120.1 . . ?
C10 C11 C12 120.2(4) . . ?
C10 C11 H11 119.9 . . ?
C12 C11 H11 119.9 . . ?
C16 C17 C18 120.0(4) . . ?
C16 C17 H17 120.0 . . ?
C18 C17 H17 120.0 . . ?
C17 C18 C19 120.4(4) . . ?
C17 C18 H18 119.8 . . ?
C19 C18 H18 119.8 . . ?
C30 C31 C32 121.0(4) . . ?
C30 C31 H31 119.5 . . ?
C32 C31 H31 119.5 . . ?
C27 C28 C29 121.7(4) . . ?
C27 C28 H28 119.2 . . ?
C29 C28 H28 119.2 . . ?
C30 C29 C28 119.6(4) . . ?
C30 C29 H29 120.2 . . ?
C28 C29 H29 120.2 . . ?
Cl3 C33 Cl4 110.9(3) . . ?
Cl3 C33 H33A 109.5 . . ?
Cl4 C33 H33A 109.5 . . ?
Cl3 C33 H33B 109.5 . . ?
Cl4 C33 H33B 109.5 . . ?
H33A C33 H33B 108.0 . . ?

loop_
_geom_torsion_atom_site_label_1
_geom_torsion_atom_site_label_2
_geom_torsion_atom_site_label_3
_geom_torsion_atom_site_label_4
_geom_torsion
_geom_torsion_site_symmetry_1
_geom_torsion_site_symmetry_2
_geom_torsion_site_symmetry_3
_geom_torsion_site_symmetry_4
_geom_torsion_publ_flag
O1 P2 O2 C20 137.5(2) . . . . ?
C14 P2 O2 C20 -116.5(3) . . . . ?
Ni1 P2 O2 C20 15.9(3) . . . . ?
O2 P2 O1 C13 -118.0(2) . . . . ?
C14 P2 O1 C13 136.8(2) . . . . ?
Ni1 P2 O1 C13 3.0(3) . . . . ?
C1 P1 C7 C12 -104.0(3) . . . . ?
C13 P1 C7 C12 145.5(3) . . . . ?
Ni1 P1 C7 C12 35.3(3) . . . . ?
C1 P1 C7 C8 79.4(3) . . . . ?
C13 P1 C7 C8 -31.1(3) . . . . ?
Ni1 P1 C7 C8 -141.4(3) . . . . ?
C7 P1 C1 C6 27.3(4) . . . . ?
C13 P1 C1 C6 138.2(3) . . . . ?
Ni1 P1 C1 C6 -107.5(3) . . . . ?
C7 P1 C1 C2 -152.7(3) . . . . ?
C13 P1 C1 C2 -41.8(4) . . . . ?
Ni1 P1 C1 C2 72.5(4) . . . . ?
O1 P2 C14 C19 128.0(3) . . . . ?
O2 P2 C14 C19 18.3(3) . . . . ?
Ni1 P2 C14 C19 -105.7(3) . . . . ?
O1 P2 C14 C15 -57.6(3) . . . . ?
O2 P2 C14 C15 -167.3(3) . . . . ?
Ni1 P2 C14 C15 68.7(3) . . . . ?
C21 P3 C27 C28 -47.7(4) . . . . ?
C20 P3 C27 C28 -158.9(3) . . . . ?
Ni1 P3 C27 C28 84.9(4) . . . . ?
C21 P3 C27 C32 132.2(4) . . . . ?
C20 P3 C27 C32 21.0(4) . . . . ?
Ni1 P3 C27 C32 -95.2(3) . . . . ?
C27 P3 C21 C22 119.4(3) . . . . ?
C20 P3 C21 C22 -127.5(3) . . . . ?
Ni1 P3 C21 C22 -16.5(3) . . . . ?
C27 P3 C21 C26 -64.9(3) . . . . ?
C20 P3 C21 C26 48.2(3) . . . . ?
Ni1 P3 C21 C26 159.2(3) . . . . ?
P2 O1 C13 P1 -31.4(3) . . . . ?
C1 P1 C13 O1 172.9(2) . . . . ?
C7 P1 C13 O1 -76.8(3) . . . . ?
Ni1 P1 C13 O1 43.5(2) . . . . ?
P2 O2 C20 P3 15.1(3) . . . . ?
C27 P3 C20 O2 -165.8(2) . . . . ?
C21 P3 C20 O2 82.4(3) . . . . ?
Ni1 P3 C20 O2 -37.6(2) . . . . ?
C15 C14 C19 C18 -1.2(6) . . . . ?
P2 C14 C19 C18 173.3(3) . . . . ?
C26 C21 C22 C23 -0.3(6) . . . . ?
P3 C21 C22 C23 175.5(3) . . . . ?
C12 C7 C8 C9 -1.6(6) . . . . ?
P1 C7 C8 C9 175.0(3) . . . . ?
C19 C14 C15 C16 2.3(6) . . . . ?
P2 C14 C15 C16 -172.3(3) . . . . ?
C8 C7 C12 C11 0.2(6) . . . . ?
P1 C7 C12 C11 -176.6(3) . . . . ?
C2 C1 C6 C5 -0.1(6) . . . . ?
P1 C1 C6 C5 179.9(4) . . . . ?
C14 C15 C16 C17 -1.4(7) . . . . ?
C22 C21 C26 C25 1.4(6) . . . . ?
P3 C21 C26 C25 -174.3(3) . . . . ?
C28 C27 C32 C31 -0.9(7) . . . . ?
P3 C27 C32 C31 179.2(4) . . . . ?
C6 C1 C2 C3 -0.6(6) . . . . ?
P1 C1 C2 C3 179.4(4) . . . . ?
C7 C8 C9 C10 1.7(6) . . . . ?
C8 C9 C10 C11 -0.2(7) . . . . ?
C21 C22 C23 C24 -1.1(6) . . . . ?
C22 C23 C24 C25 1.3(7) . . . . ?
C1 C6 C5 C4 0.2(7) . . . . ?
C6 C5 C4 C3 0.2(8) . . . . ?
C5 C4 C3 C2 -0.9(8) . . . . ?
C1 C2 C3 C4 1.0(8) . . . . ?
C23 C24 C25 C26 -0.1(8) . . . . ?
C21 C26 C25 C24 -1.2(7) . . . . ?
C9 C10 C11 C12 -1.2(7) . . . . ?
C7 C12 C11 C10 1.2(7) . . . . ?
C15 C16 C17 C18 -0.5(7) . . . . ?
C16 C17 C18 C19 1.5(7) . . . . ?
C14 C19 C18 C17 -0.6(6) . . . . ?
C29 C30 C31 C32 0.4(9) . . . . ?
C27 C32 C31 C30 0.1(8) . . . . ?
C32 C27 C28 C29 1.2(7) . . . . ?
P3 C27 C28 C29 -178.9(4) . . . . ?
C31 C30 C29 C28 -0.1(8) . . . . ?
C27 C28 C29 C30 -0.7(8) . . . . ?

_refine_diff_density_max         0.581
_refine_diff_density_min         -0.552
_refine_diff_density_rms         0.072

_shelx_res_file                  
;
TITL dp_a.res in P2(1)/c
    shelx.res
    created by SHELXL-2018/3 at 18:09:38 on 19-Jul-2021
CELL  0.71073  11.2965  23.8196  12.6524   90.000   98.894   90.000
ZERR     4.00   0.0008   0.0017   0.0008    0.000    0.003    0.000
LATT   1
SYMM  - X, 1/2 + Y, 1/2 - Z
SFAC  C    H    CL   NI   O    P
UNIT  132 124 16 4 8 12
MERG   2
OMIT     1  32   1
OMIT     3   2   3
MORE -1
FMAP   2   53   53
PLAN    7
ACTA
HTAB
BOND   $H
CONF
LIST   4
L.S.   20
TEMP    23.00
WGHT    0.029400    3.133400
FVAR       0.32602
NI1   4    0.656506    0.378313    0.334760    11.00000    0.03627    0.04115 =
         0.03423    0.00208    0.00509   -0.00033
P3    6    0.651881    0.295444    0.407011    11.00000    0.03586    0.04294 =
         0.03919    0.00300    0.00917   -0.00034
P2    6    0.781144    0.394499    0.473670    11.00000    0.03957    0.04457 =
         0.03532   -0.00104    0.00370   -0.00022
P1    6    0.669199    0.469023    0.306433    11.00000    0.04103    0.04136 =
         0.03925    0.00295    0.00991    0.00387
CL2   3    0.605020    0.348860    0.165741    11.00000    0.06209    0.06876 =
         0.03712   -0.00412    0.00160   -0.00413
CL1   3    0.468497    0.397436    0.414872    11.00000    0.04212    0.06063 =
         0.07928    0.00322    0.02157    0.00485
O2    5    0.748649    0.358748    0.573567    11.00000    0.05495    0.06146 =
         0.03208    0.00199    0.00556   -0.00652
O1    5    0.780154    0.459243    0.507876    11.00000    0.05800    0.04837 =
         0.04378   -0.00503   -0.00242    0.00442
C7    1    0.800171    0.491129    0.249094    11.00000    0.04562    0.04262 =
         0.03761    0.00843    0.00775    0.00074
C1    1    0.546878    0.510843    0.237615    11.00000    0.04730    0.04291 =
         0.04397    0.00305    0.00708    0.00522
C14   1    0.939267    0.380575    0.484170    11.00000    0.04021    0.04926 =
         0.03966   -0.00569   -0.00250   -0.00440
C27   1    0.522378    0.250326    0.375350    11.00000    0.03449    0.04626 =
         0.04876    0.00839    0.00810   -0.00339
C21   1    0.780345    0.251242    0.395634    11.00000    0.03504    0.04285 =
         0.05604   -0.00590    0.00389   -0.00162
C13   1    0.693502    0.495718    0.444982    11.00000    0.05355    0.04347 =
         0.04526   -0.00305    0.01116    0.00534
AFIX  23
H13A  2    0.723565    0.533906    0.446723    11.00000   -1.20000
H13B  2    0.618729    0.495575    0.473740    11.00000   -1.20000
AFIX   0
C20   1    0.666881    0.312708    0.551584    11.00000    0.04449    0.05531 =
         0.04380    0.01023    0.01342   -0.00362
AFIX  23
H20A  2    0.589377    0.322848    0.569853    11.00000   -1.20000
H20B  2    0.696748    0.280364    0.594122    11.00000   -1.20000
AFIX   0
C19   1    0.992021    0.335466    0.542950    11.00000    0.04976    0.05288 =
         0.06505    0.00529   -0.00087   -0.00561
AFIX  43
H19   2    0.947342    0.314057    0.583953    11.00000   -1.20000
AFIX   0
C22   1    0.854361    0.265020    0.321988    11.00000    0.04752    0.06168 =
         0.05837   -0.01357    0.01418   -0.00015
AFIX  43
H22   2    0.835310    0.295025    0.275432    11.00000   -1.20000
AFIX   0
C8    1    0.862832    0.540073    0.279344    11.00000    0.06986    0.04311 =
         0.05871   -0.00094    0.01937   -0.00274
AFIX  43
H8    2    0.834587    0.564613    0.326901    11.00000   -1.20000
AFIX   0
C15   1    1.009507    0.412328    0.425427    11.00000    0.04818    0.07271 =
         0.05657    0.00608    0.00369   -0.00507
AFIX  43
H15   2    0.976686    0.443530    0.387517    11.00000   -1.20000
AFIX   0
C12   1    0.842530    0.456090    0.176162    11.00000    0.05897    0.05985 =
         0.06187   -0.01026    0.02519   -0.01188
AFIX  43
H12   2    0.801795    0.423097    0.154611    11.00000   -1.20000
AFIX   0
C6    1    0.550793    0.530144    0.136154    11.00000    0.05882    0.08226 =
         0.05279    0.01593    0.01321    0.01252
AFIX  43
H6    2    0.616499    0.521703    0.102903    11.00000   -1.20000
AFIX   0
C16   1    1.127051    0.398017    0.422875    11.00000    0.04881    0.09244 =
         0.06958   -0.00796    0.01325   -0.01913
AFIX  43
H16   2    1.172503    0.419097    0.382028    11.00000   -1.20000
AFIX   0
C26   1    0.810119    0.205984    0.464468    11.00000    0.05438    0.04572 =
         0.09502    0.01179    0.01022   -0.00180
AFIX  43
H26   2    0.759897    0.195973    0.513079    11.00000   -1.20000
AFIX   0
C32   1    0.432800    0.247670    0.436551    11.00000    0.05928    0.08053 =
         0.09033   -0.02445    0.03285   -0.02263
AFIX  43
H32   2    0.437378    0.269406    0.498110    11.00000   -1.20000
AFIX   0
C2    1    0.447575    0.524105    0.285662    11.00000    0.06319    0.08508 =
         0.05310    0.00751    0.01398    0.02096
AFIX  43
H2    2    0.442704    0.511174    0.354212    11.00000   -1.20000
AFIX   0
C9    1    0.966714    0.552697    0.239522    11.00000    0.07161    0.05890 =
         0.07093    0.00315    0.01646   -0.02048
AFIX  43
H9    2    1.009196    0.585140    0.261760    11.00000   -1.20000
AFIX   0
C10   1    1.006994    0.517921    0.168063    11.00000    0.05779    0.08569 =
         0.07330    0.00048    0.02600   -0.01803
AFIX  43
H10   2    1.076892    0.526694    0.141264    11.00000   -1.20000
AFIX   0
C23   1    0.958308    0.233382    0.318121    11.00000    0.04724    0.08913 =
         0.09431   -0.03095    0.02282   -0.00041
AFIX  43
H23   2    1.007770    0.241992    0.268059    11.00000   -1.20000
AFIX   0
C24   1    0.986938    0.189937    0.387827    11.00000    0.05050    0.06028 =
         0.15072   -0.02470    0.01062    0.01422
AFIX  43
H24   2    1.056844    0.169628    0.385710    11.00000   -1.20000
AFIX   0
C30   1    0.326652    0.180541    0.317816    11.00000    0.05318    0.06965 =
         0.10129   -0.00105    0.00779   -0.02423
AFIX  43
H30   2    0.260496    0.157410    0.298627    11.00000   -1.20000
AFIX   0
C5    1    0.457517    0.562227    0.082389    11.00000    0.07648    0.09498 =
         0.06630    0.02939    0.00067    0.01667
AFIX  43
H5    2    0.461161    0.574947    0.013473    11.00000   -1.20000
AFIX   0
C4    1    0.361098    0.575076    0.130059    11.00000    0.07301    0.07489 =
         0.08128    0.01090   -0.00738    0.02697
AFIX  43
H4    2    0.298841    0.596418    0.093670    11.00000   -1.20000
AFIX   0
C3    1    0.355647    0.556691    0.231159    11.00000    0.06604    0.09831 =
         0.07942   -0.00316    0.00756    0.03642
AFIX  43
H3    2    0.290061    0.565985    0.263935    11.00000   -1.20000
AFIX   0
C25   1    0.914287    0.175879    0.460674    11.00000    0.05941    0.04884 =
         0.14822    0.01471    0.00082    0.01062
AFIX  43
H25   2    0.934771    0.146154    0.507602    11.00000   -1.20000
AFIX   0
C11   1    0.945425    0.470030    0.135185    11.00000    0.07387    0.08182 =
         0.08045   -0.01943    0.04427   -0.01291
AFIX  43
H11   2    0.972753    0.446734    0.085121    11.00000   -1.20000
AFIX   0
C17   1    1.177361    0.353057    0.479945    11.00000    0.04084    0.07924 =
         0.10741   -0.01962    0.00445    0.00274
AFIX  43
H17   2    1.256661    0.343419    0.477455    11.00000   -1.20000
AFIX   0
C18   1    1.111150    0.322210    0.540745    11.00000    0.04916    0.06136 =
         0.10109   -0.00069   -0.01181    0.00836
AFIX  43
H18   2    1.146211    0.292156    0.580869    11.00000   -1.20000
AFIX   0
C31   1    0.335386    0.212760    0.407209    11.00000    0.06172    0.10741 =
         0.11455   -0.02150    0.04226   -0.03721
AFIX  43
H31   2    0.274932    0.211338    0.449380    11.00000   -1.20000
AFIX   0
C28   1    0.512924    0.217196    0.286527    11.00000    0.06913    0.11820 =
         0.06513   -0.02910    0.03125   -0.04301
AFIX  43
H28   2    0.573719    0.217952    0.244671    11.00000   -1.20000
AFIX   0
C29   1    0.414842    0.182372    0.257018    11.00000    0.07852    0.10935 =
         0.08066   -0.03466    0.01741   -0.04236
AFIX  43
H29   2    0.409905    0.160422    0.195705    11.00000   -1.20000
AFIX   0
CL3   3    1.232899    0.421504    0.047422    11.00000    0.11878    0.11427 =
         0.12998    0.01583    0.04584    0.01045
CL4   3    1.202582    0.326243    0.177365    11.00000    0.21537    0.11864 =
         0.11459    0.01008    0.03142   -0.03390
C33   1    1.296669    0.381747    0.154273    11.00000    0.06627    0.21526 =
         0.10530   -0.01765   -0.01267   -0.02288
AFIX  23
H33A  2    1.312068    0.405186    0.217602    11.00000   -1.20000
H33B  2    1.372694    0.366907    0.140277    11.00000   -1.20000
AFIX   0
HKLF    4


REM  dp_a.res in P2(1)/c
REM wR2 = 0.1270, GooF = S = 1.041, Restrained GooF = 1.041 for all data
REM R1 = 0.0598 for 5255 Fo > 4sig(Fo) and 0.1490 for all 10198 data
REM 388 parameters refined using 0 restraints

END

WGHT      0.0294      3.1334

REM Instructions for potential hydrogen bonds
HTAB C13 Cl1
HTAB C20 Cl1
HTAB C12 Cl2
HTAB C2 Cl1
EQIV $1 x+1, y, z
HTAB C33 Cl1_$1
HTAB C33 Cl2_$1

REM Highest difference peak  0.581,  deepest hole -0.552,  1-sigma level  0.072
Q1    1   1.3034  0.4204  0.1081  11.00000  0.05    0.50
Q2    1   1.1625  0.3238  0.1222  11.00000  0.05    0.35
Q3    1   0.6633  0.3255  0.3254  11.00000  0.05    0.33
Q4    1   1.1799  0.3370  0.1794  11.00000  0.05    0.32
Q5    1   1.2567  0.3594  0.1148  11.00000  0.05    0.30
Q6    1   0.6395  0.3005  0.4807  11.00000  0.05    0.29
Q7    1   0.6417  0.3791  0.2419  11.00000  0.05    0.28
;
_shelx_res_checksum              38689
####################################################################### 
# 
# This file contains crystal structure data downloaded from the 
# Cambridge Structural Database (CSD) hosted by the Cambridge 
# Crystallographic Data Centre (CCDC).
# 
# Full information about CCDC data access policies and citation 
# guidelines are available at http://www.ccdc.cam.ac.uk/access/V1 
# 
# Audit and citation data items may have been added by the CCDC. 
# Please retain this information to preserve the provenance of 
# this file and to allow appropriate attribution of the data. 
# 
#######################################################################

data_LNiCNPr2
_database_code_depnum_ccdc_archive 'CCDC 2112708'
loop_
_audit_author_name
_audit_author_address
'Ganesan Mani'
;Indian Institute of Technology Kharagpur
India
;
_audit_update_record             
;
2021-12-09 deposited with the CCDC.	2021-12-21 downloaded from the CCDC.
;

_audit_creation_method           SHELXL-2018/3
_shelx_SHELXL_version_number     2018/3
_chemical_name_systematic        ?
_chemical_name_common            ?
_chemical_melting_point          ?
_chemical_formula_moiety         ?
_chemical_formula_sum            'C41 H45 Cl2 F12 N2 Ni O2 P5'
_chemical_formula_weight         1110.25

loop_
_atom_type_symbol
_atom_type_description
_atom_type_scat_dispersion_real
_atom_type_scat_dispersion_imag
_atom_type_scat_source
C C 0.0033 0.0016 'International Tables Vol C Tables 4.2.6.8 and 6.1.1.4'
H H 0.0000 0.0000 'International Tables Vol C Tables 4.2.6.8 and 6.1.1.4'
Cl Cl 0.1484 0.1585 'International Tables Vol C Tables 4.2.6.8 and 6.1.1.4'
F F 0.0171 0.0103 'International Tables Vol C Tables 4.2.6.8 and 6.1.1.4'
N N 0.0061 0.0033 'International Tables Vol C Tables 4.2.6.8 and 6.1.1.4'
Ni Ni 0.3393 1.1124 'International Tables Vol C Tables 4.2.6.8 and 6.1.1.4'
O O 0.0106 0.0060 'International Tables Vol C Tables 4.2.6.8 and 6.1.1.4'
P P 0.1023 0.0942 'International Tables Vol C Tables 4.2.6.8 and 6.1.1.4'

_space_group_crystal_system      monoclinic
_space_group_IT_number           14
_space_group_name_H-M_alt        'P 21/n'
_space_group_name_Hall           '-P 2yn'

_shelx_space_group_comment       
;
The symmetry employed for this shelxl refinement is uniquely defined
by the following loop, which should always be used as a source of
symmetry information in preference to the above space-group names.
They are only intended as comments.
;

loop_
_space_group_symop_operation_xyz
'x, y, z'
'-x+1/2, y+1/2, -z+1/2'
'-x, -y, -z'
'x-1/2, -y-1/2, z-1/2'

_cell_length_a                   10.6099(10)
_cell_length_b                   22.192(2)
_cell_length_c                   20.122(2)
_cell_angle_alpha                90
_cell_angle_beta                 91.369(3)
_cell_angle_gamma                90
_cell_volume                     4736.5(8)
_cell_formula_units_Z            4
_cell_measurement_temperature    100(2)
_cell_measurement_reflns_used    59211
_cell_measurement_theta_min      1.835
_cell_measurement_theta_max      26.413

_exptl_crystal_description       prism
_exptl_crystal_colour            orange-red
_exptl_crystal_density_meas      ?
_exptl_crystal_density_method    ?
_exptl_crystal_density_diffrn    1.557
_exptl_crystal_F_000             2264
_exptl_transmission_factor_min   0.6138
_exptl_transmission_factor_max   0.7454
_exptl_crystal_size_max          0.085
_exptl_crystal_size_mid          0.072
_exptl_crystal_size_min          0.043
_exptl_absorpt_coefficient_mu    0.777
_shelx_estimated_absorpt_T_min   0.937
_shelx_estimated_absorpt_T_max   0.967
_exptl_absorpt_correction_type   multi-scan
_exptl_absorpt_correction_T_min  0.6138
_exptl_absorpt_correction_T_max  0.7454
_exptl_absorpt_process_details   
;
 SADABS 2016/2: Krause, L., Herbst-Irmer, R., Sheldrick G.M. & Stalke D.,
 J. Appl. Cryst. 48 (2015) 3-10
;
_exptl_absorpt_special_details   ?
_diffrn_ambient_temperature      100(2)
_diffrn_radiation_wavelength     0.71073
_diffrn_radiation_type           MoK\a
_diffrn_source                   'Fine focused sealed tube'
_diffrn_measurement_device_type  'Bruker-D8 Venture APEX3'
_diffrn_measurement_method       '\w scans'
_diffrn_detector_area_resol_mean ?
_diffrn_reflns_number            59211
_diffrn_reflns_av_unetI/netI     0.0443
_diffrn_reflns_av_R_equivalents  0.0649
_diffrn_reflns_limit_h_min       -13
_diffrn_reflns_limit_h_max       13
_diffrn_reflns_limit_k_min       -24
_diffrn_reflns_limit_k_max       27
_diffrn_reflns_limit_l_min       -24
_diffrn_reflns_limit_l_max       25
_diffrn_reflns_theta_min         1.835
_diffrn_reflns_theta_max         26.413
_diffrn_reflns_theta_full        25.242
_diffrn_measured_fraction_theta_max 0.990
_diffrn_measured_fraction_theta_full 1.000
_diffrn_reflns_Laue_measured_fraction_max 0.990
_diffrn_reflns_Laue_measured_fraction_full 1.000
_diffrn_reflns_point_group_measured_fraction_max 0.990
_diffrn_reflns_point_group_measured_fraction_full 1.000
_reflns_number_total             9639
_reflns_number_gt                7886
_reflns_threshold_expression     'I > 2\s(I)'
_reflns_Friedel_coverage         0.000
_reflns_Friedel_fraction_max     .
_reflns_Friedel_fraction_full    .

_reflns_special_details          
;
 Reflections were merged by SHELXL according to the crystal
 class for the calculation of statistics and refinement.
 
 _reflns_Friedel_fraction is defined as the number of unique
 Friedel pairs measured divided by the number that would be
 possible theoretically, ignoring centric projections and
 systematic absences.
;

_computing_data_collection       ?
_computing_cell_refinement       ?
_computing_data_reduction        ?
_computing_structure_solution    'SHELXT 2014/5 (Sheldrick, 2014)'
_computing_structure_refinement  'SHELXL-2018/3 (Sheldrick, 2018)'
_computing_molecular_graphics    ORTEP
_computing_publication_material  ciftab
_refine_special_details          ?
_refine_ls_structure_factor_coef Fsqd
_refine_ls_matrix_type           full
_refine_ls_weighting_scheme      calc
_refine_ls_weighting_details     
'w=1/[\s^2^(Fo^2^)+(0.0482P)^2^+2.7604P] where P=(Fo^2^+2Fc^2^)/3'
_atom_sites_solution_primary     ?
_atom_sites_solution_secondary   ?
_atom_sites_solution_hydrogens   geom
_refine_ls_hydrogen_treatment    constr
_refine_ls_extinction_method     none
_refine_ls_extinction_coef       .
_refine_ls_number_reflns         9639
_refine_ls_number_parameters     590
_refine_ls_number_restraints     0
_refine_ls_R_factor_all          0.0498
_refine_ls_R_factor_gt           0.0382
_refine_ls_wR_factor_ref         0.0995
_refine_ls_wR_factor_gt          0.0928
_refine_ls_goodness_of_fit_ref   1.030
_refine_ls_restrained_S_all      1.030
_refine_ls_shift/su_max          0.001
_refine_ls_shift/su_mean         0.000

loop_
_atom_site_label
_atom_site_type_symbol
_atom_site_fract_x
_atom_site_fract_y
_atom_site_fract_z
_atom_site_U_iso_or_equiv
_atom_site_adp_type
_atom_site_occupancy
_atom_site_site_symmetry_order
_atom_site_calc_flag
_atom_site_refinement_flags_posn
_atom_site_refinement_flags_adp
_atom_site_refinement_flags_occupancy
_atom_site_disorder_assembly
_atom_site_disorder_group
Ni1 Ni 0.49358(3) 0.75214(2) 0.10080(2) 0.01284(8) Uani 1 1 d . . . . .
P3 P 0.37808(5) 0.66947(3) 0.10416(3) 0.01315(13) Uani 1 1 d . . . . .
P1 P 0.61676(5) 0.78798(3) 0.18130(3) 0.01433(13) Uani 1 1 d . . . . .
P2 P 0.34338(5) 0.79391(3) 0.15340(3) 0.01450(13) Uani 1 1 d . . . . .
O1 O 0.38942(14) 0.81586(7) 0.22540(7) 0.0174(3) Uani 1 1 d . . . . .
O2 O 0.22851(15) 0.74859(7) 0.16188(8) 0.0181(3) Uani 1 1 d . . . . .
N1 N 0.4717(2) 0.83544(9) -0.02001(10) 0.0222(4) Uani 1 1 d . . . . .
N2 N 0.71699(18) 0.69231(9) 0.04137(9) 0.0173(4) Uani 1 1 d . . . . .
C33 C 0.4778(2) 0.80560(10) 0.02633(12) 0.0173(5) Uani 1 1 d . . . . .
C22 C 0.2314(2) 0.59402(10) 0.02290(11) 0.0165(5) Uani 1 1 d . . . . .
H22 H 0.242166 0.564906 0.057185 0.020 Uiso 1 1 calc R U . . .
C7 C 0.6819(2) 0.86097(10) 0.16082(11) 0.0164(5) Uani 1 1 d . . . . .
C23 C 0.1595(2) 0.58047(11) -0.03320(11) 0.0190(5) Uani 1 1 d . . . . .
H23 H 0.122189 0.541736 -0.037863 0.023 Uiso 1 1 calc R U . . .
C27 C 0.4555(2) 0.60008(10) 0.12866(11) 0.0160(5) Uani 1 1 d . . . . .
C37 C 0.6291(2) 0.71291(10) 0.06400(11) 0.0153(5) Uani 1 1 d . . . . .
C4 C 0.9490(2) 0.67014(11) 0.25054(11) 0.0216(5) Uani 1 1 d . . . . .
H4 H 1.018885 0.645555 0.263069 0.026 Uiso 1 1 calc R U . . .
C2 C 0.7372(2) 0.67957(11) 0.20830(11) 0.0186(5) Uani 1 1 d . . . . .
H2 H 0.660671 0.661495 0.192975 0.022 Uiso 1 1 calc R U . . .
C21 C 0.2885(2) 0.65067(10) 0.02926(11) 0.0152(5) Uani 1 1 d . . . . .
C1 C 0.7470(2) 0.74218(10) 0.21186(11) 0.0169(5) Uani 1 1 d . . . . .
C6 C 0.8575(2) 0.76827(11) 0.23630(12) 0.0219(5) Uani 1 1 d . . . . .
H6 H 0.864238 0.810852 0.239644 0.026 Uiso 1 1 calc R U . . .
C13 C 0.5110(2) 0.79788(10) 0.25155(11) 0.0170(5) Uani 1 1 d . . . . .
H13A H 0.503746 0.759628 0.276487 0.020 Uiso 1 1 calc R U . . .
H13B H 0.544923 0.829113 0.282221 0.020 Uiso 1 1 calc R U . . .
C8 C 0.6752(2) 0.91101(11) 0.20160(12) 0.0210(5) Uani 1 1 d . . . . .
H8 H 0.635249 0.908261 0.243247 0.025 Uiso 1 1 calc R U . . .
C28 C 0.5164(2) 0.56697(11) 0.07994(12) 0.0208(5) Uani 1 1 d . . . . .
H28 H 0.512305 0.579953 0.034954 0.025 Uiso 1 1 calc R U . . .
C14 C 0.2658(2) 0.85902(10) 0.12025(11) 0.0167(5) Uani 1 1 d . . . . .
C9 C 0.7273(2) 0.96550(11) 0.18131(13) 0.0258(6) Uani 1 1 d . . . . .
H9 H 0.722288 0.999945 0.209150 0.031 Uiso 1 1 calc R U . . .
C19 C 0.3000(2) 0.91634(11) 0.14259(12) 0.0216(5) Uani 1 1 d . . . . .
H19 H 0.364769 0.921013 0.175595 0.026 Uiso 1 1 calc R U . . .
C39 C 0.8354(2) 0.66861(11) 0.01712(12) 0.0215(5) Uani 1 1 d . . . . .
H39 H 0.841756 0.678744 -0.031106 0.026 Uiso 1 1 calc R U . . .
C12 C 0.7400(2) 0.86564(11) 0.09957(12) 0.0224(5) Uani 1 1 d . . . . .
H12 H 0.743704 0.831544 0.071135 0.027 Uiso 1 1 calc R U . . .
C3 C 0.8388(2) 0.64372(11) 0.22710(11) 0.0213(5) Uani 1 1 d . . . . .
H3 H 0.832704 0.601107 0.223867 0.026 Uiso 1 1 calc R U . . .
C15 C 0.1735(2) 0.85233(12) 0.07042(12) 0.0239(5) Uani 1 1 d . . . . .
H15 H 0.151090 0.813345 0.054631 0.029 Uiso 1 1 calc R U . . .
C32 C 0.4628(2) 0.58077(11) 0.19439(12) 0.0218(5) Uani 1 1 d . . . . .
H32 H 0.422129 0.603117 0.227973 0.026 Uiso 1 1 calc R U . . .
C26 C 0.2704(2) 0.69317(11) -0.02076(12) 0.0233(5) Uani 1 1 d . . . . .
H26 H 0.308728 0.731717 -0.016806 0.028 Uiso 1 1 calc R U . . .
C5 C 0.9583(2) 0.73187(12) 0.25590(12) 0.0244(5) Uani 1 1 d . . . . .
H5 H 1.033849 0.749606 0.273023 0.029 Uiso 1 1 calc R U . . .
C10 C 0.7860(2) 0.96966(11) 0.12108(13) 0.0259(6) Uani 1 1 d . . . . .
H10 H 0.822203 1.006756 0.107720 0.031 Uiso 1 1 calc R U . . .
C29 C 0.5827(2) 0.51523(11) 0.09697(14) 0.0270(6) Uani 1 1 d . . . . .
H29 H 0.623722 0.492696 0.063684 0.032 Uiso 1 1 calc R U . . .
C18 C 0.2388(3) 0.96653(11) 0.11632(13) 0.0276(6) Uani 1 1 d . . . . .
H18 H 0.260112 1.005617 0.132211 0.033 Uiso 1 1 calc R U . . .
C20 C 0.2579(2) 0.68515(10) 0.16701(11) 0.0176(5) Uani 1 1 d . . . . .
H20A H 0.181458 0.660594 0.158158 0.021 Uiso 1 1 calc R U . . .
H20B H 0.291311 0.675477 0.212117 0.021 Uiso 1 1 calc R U . . .
C24 C 0.1415(2) 0.62322(12) -0.08274(12) 0.0258(6) Uani 1 1 d . . . . .
H24 H 0.091431 0.613875 -0.121121 0.031 Uiso 1 1 calc R U . . .
C17 C 0.1468(3) 0.95979(12) 0.06712(13) 0.0295(6) Uani 1 1 d . . . . .
H17 H 0.105504 0.994259 0.049015 0.035 Uiso 1 1 calc R U . . .
C11 C 0.7920(2) 0.91972(11) 0.08014(13) 0.0255(6) Uani 1 1 d . . . . .
H11 H 0.832012 0.922623 0.038530 0.031 Uiso 1 1 calc R U . . .
C40 C 0.9421(2) 0.69936(12) 0.05523(13) 0.0257(6) Uani 1 1 d . . . . .
H40A H 0.934688 0.743113 0.049813 0.039 Uiso 1 1 calc R U . . .
H40B H 1.022944 0.685798 0.038065 0.039 Uiso 1 1 calc R U . . .
H40C H 0.937606 0.689064 0.102478 0.039 Uiso 1 1 calc R U . . .
C31 C 0.5292(3) 0.52902(12) 0.21089(13) 0.0295(6) Uani 1 1 d . . . . .
H31 H 0.533718 0.515856 0.255811 0.035 Uiso 1 1 calc R U . . .
C16 C 0.1148(2) 0.90287(13) 0.04414(13) 0.0297(6) Uani 1 1 d . . . . .
H16 H 0.051953 0.898520 0.010047 0.036 Uiso 1 1 calc R U . . .
C25 C 0.1965(3) 0.67943(12) -0.07632(13) 0.0304(6) Uani 1 1 d . . . . .
H25 H 0.183569 0.708767 -0.110191 0.037 Uiso 1 1 calc R U . . .
C30 C 0.5890(3) 0.49644(11) 0.16247(14) 0.0296(6) Uani 1 1 d . . . . .
H30 H 0.634684 0.461016 0.174174 0.035 Uiso 1 1 calc R U . . .
C35 C 0.4547(3) 0.87340(13) -0.07869(13) 0.0329(6) Uani 1 1 d . . . . .
H35 H 0.510731 0.858407 -0.114362 0.039 Uiso 1 1 calc R U . . .
C38 C 0.8350(2) 0.60053(12) 0.02479(14) 0.0298(6) Uani 1 1 d . . . . .
H38A H 0.825768 0.590106 0.071755 0.045 Uiso 1 1 calc R U . . .
H38B H 0.914509 0.584062 0.008899 0.045 Uiso 1 1 calc R U . . .
H38C H 0.764467 0.583477 -0.001320 0.045 Uiso 1 1 calc R U . . .
C36 C 0.3198(3) 0.86823(14) -0.10243(13) 0.0355(7) Uani 1 1 d . . . . .
H36A H 0.300790 0.826106 -0.113314 0.053 Uiso 1 1 calc R U . . .
H36B H 0.306517 0.893240 -0.142123 0.053 Uiso 1 1 calc R U . . .
H36C H 0.264112 0.881972 -0.067350 0.053 Uiso 1 1 calc R U . . .
C34 C 0.4930(4) 0.93679(15) -0.0603(2) 0.0603(11) Uani 1 1 d . . . . .
H34A H 0.435226 0.952744 -0.027365 0.090 Uiso 1 1 calc R U . . .
H34B H 0.489657 0.962260 -0.100108 0.090 Uiso 1 1 calc R U . . .
H34C H 0.579099 0.936572 -0.041538 0.090 Uiso 1 1 calc R U . . .
P4 P 0.06687(6) 0.50440(3) 0.17930(3) 0.01845(14) Uani 1 1 d . . . . .
F2 F 0.07128(14) 0.43461(6) 0.20125(7) 0.0272(3) Uani 1 1 d . . . . .
F3 F -0.08261(13) 0.49929(6) 0.16851(7) 0.0258(3) Uani 1 1 d . . . . .
F5 F 0.06122(14) 0.57357(6) 0.15645(7) 0.0291(3) Uani 1 1 d . . . . .
F4 F 0.08560(15) 0.48429(6) 0.10371(7) 0.0310(4) Uani 1 1 d . . . . .
F1 F 0.04660(15) 0.52394(7) 0.25483(7) 0.0324(4) Uani 1 1 d . . . . .
F6 F 0.21518(14) 0.50937(7) 0.18962(9) 0.0402(4) Uani 1 1 d . . . . .
P5 P 0.14831(7) 0.17943(3) 0.11296(3) 0.02984(17) Uani 1 1 d . . . . .
F8 F 0.05662(19) 0.16865(8) 0.17338(9) 0.0507(5) Uani 1 1 d . . . . .
F11 F 0.2411(2) 0.19083(10) 0.05377(9) 0.0625(6) Uani 1 1 d . . . . .
F10 F 0.1287(2) 0.11105(8) 0.09090(10) 0.0673(6) Uani 1 1 d . . . . .
F12 F 0.0324(2) 0.19684(10) 0.06610(11) 0.0709(6) Uani 1 1 d . . . . .
F7 F 0.1598(3) 0.24811(9) 0.13311(11) 0.0790(8) Uani 1 1 d . . . . .
F9 F 0.2621(2) 0.16048(15) 0.15971(11) 0.0951(9) Uani 1 1 d . . . . .
Cl2 Cl 0.09072(7) 0.88144(3) 0.26043(3) 0.03350(17) Uani 1 1 d . . . . .
Cl1 Cl 0.04716(8) 0.85044(3) 0.39844(3) 0.04118(19) Uani 1 1 d . . . . .
C41 C 0.1558(3) 0.87897(15) 0.34124(15) 0.0414(7) Uani 1 1 d . . . . .
H41A H 0.181875 0.920060 0.354946 0.050 Uiso 1 1 calc R U . . .
H41B H 0.231940 0.853142 0.341738 0.050 Uiso 1 1 calc R U . . .

loop_
_atom_site_aniso_label
_atom_site_aniso_U_11
_atom_site_aniso_U_22
_atom_site_aniso_U_33
_atom_site_aniso_U_23
_atom_site_aniso_U_13
_atom_site_aniso_U_12
Ni1 0.01363(16) 0.01092(15) 0.01403(15) -0.00200(11) 0.00152(11) 0.00001(11)
P3 0.0145(3) 0.0113(3) 0.0137(3) -0.0014(2) 0.0009(2) -0.0010(2)
P1 0.0152(3) 0.0127(3) 0.0151(3) -0.0021(2) 0.0005(2) -0.0016(2)
P2 0.0151(3) 0.0123(3) 0.0162(3) -0.0026(2) 0.0026(2) 0.0004(2)
O1 0.0177(8) 0.0179(8) 0.0166(8) -0.0041(6) 0.0007(6) 0.0026(7)
O2 0.0162(8) 0.0135(8) 0.0247(9) -0.0027(6) 0.0045(7) 0.0000(6)
N1 0.0245(11) 0.0223(11) 0.0200(11) 0.0025(9) 0.0031(8) 0.0023(9)
N2 0.0188(10) 0.0169(10) 0.0161(9) -0.0014(8) 0.0015(8) 0.0020(8)
C33 0.0151(12) 0.0142(12) 0.0227(12) -0.0035(10) 0.0012(9) 0.0010(9)
C22 0.0163(12) 0.0145(11) 0.0188(11) -0.0004(9) 0.0017(9) 0.0015(9)
C7 0.0157(12) 0.0139(11) 0.0198(11) 0.0000(9) -0.0009(9) -0.0006(9)
C23 0.0175(12) 0.0161(12) 0.0234(12) -0.0045(10) 0.0006(9) -0.0014(9)
C27 0.0153(11) 0.0116(11) 0.0210(12) -0.0011(9) -0.0022(9) -0.0042(9)
C37 0.0205(12) 0.0111(11) 0.0142(11) -0.0002(9) -0.0021(9) -0.0029(9)
C4 0.0246(13) 0.0236(13) 0.0167(11) 0.0005(10) 0.0007(10) 0.0048(10)
C2 0.0198(12) 0.0189(12) 0.0172(11) 0.0011(9) 0.0001(9) -0.0034(10)
C21 0.0141(11) 0.0164(12) 0.0152(11) -0.0032(9) 0.0003(9) 0.0003(9)
C1 0.0181(12) 0.0193(12) 0.0134(11) -0.0015(9) 0.0012(9) 0.0000(9)
C6 0.0207(13) 0.0196(12) 0.0253(13) -0.0052(10) -0.0014(10) -0.0007(10)
C13 0.0160(12) 0.0186(12) 0.0164(11) -0.0009(9) -0.0004(9) -0.0015(9)
C8 0.0245(13) 0.0191(13) 0.0196(12) -0.0028(10) 0.0025(10) -0.0025(10)
C28 0.0204(13) 0.0167(12) 0.0255(12) 0.0008(10) 0.0028(10) -0.0003(10)
C14 0.0155(11) 0.0162(12) 0.0187(11) -0.0013(9) 0.0050(9) 0.0034(9)
C9 0.0312(15) 0.0142(12) 0.0320(14) -0.0070(11) 0.0009(11) -0.0021(10)
C19 0.0237(13) 0.0191(13) 0.0223(12) 0.0003(10) 0.0021(10) -0.0003(10)
C39 0.0175(12) 0.0249(13) 0.0225(12) -0.0041(10) 0.0084(10) 0.0046(10)
C12 0.0249(13) 0.0191(12) 0.0234(12) -0.0051(10) 0.0055(10) -0.0020(10)
C3 0.0283(14) 0.0170(12) 0.0186(12) 0.0006(9) -0.0002(10) 0.0006(10)
C15 0.0212(13) 0.0238(13) 0.0268(13) -0.0035(11) 0.0010(10) 0.0036(10)
C32 0.0250(13) 0.0189(12) 0.0215(12) 0.0002(10) -0.0020(10) -0.0020(10)
C26 0.0284(14) 0.0169(12) 0.0244(13) 0.0023(10) -0.0039(10) -0.0066(10)
C5 0.0194(13) 0.0277(14) 0.0259(13) -0.0046(11) -0.0044(10) -0.0005(11)
C10 0.0264(14) 0.0150(12) 0.0365(14) 0.0021(11) 0.0031(11) -0.0055(10)
C29 0.0233(14) 0.0189(13) 0.0389(15) -0.0021(11) 0.0032(11) 0.0029(10)
C18 0.0325(15) 0.0162(13) 0.0343(15) 0.0011(11) 0.0069(12) 0.0031(11)
C20 0.0193(12) 0.0141(11) 0.0197(11) -0.0004(9) 0.0036(9) -0.0015(9)
C24 0.0315(15) 0.0258(14) 0.0198(12) -0.0013(10) -0.0077(10) -0.0054(11)
C17 0.0282(14) 0.0272(14) 0.0333(15) 0.0088(12) 0.0059(11) 0.0117(12)
C11 0.0234(13) 0.0256(14) 0.0277(13) 0.0020(11) 0.0057(10) -0.0034(11)
C40 0.0179(13) 0.0282(14) 0.0312(14) -0.0032(11) 0.0031(10) 0.0003(10)
C31 0.0322(15) 0.0251(14) 0.0310(14) 0.0111(11) -0.0057(11) -0.0011(12)
C16 0.0234(14) 0.0362(16) 0.0293(14) 0.0004(12) -0.0018(11) 0.0080(12)
C25 0.0448(17) 0.0262(14) 0.0198(13) 0.0074(11) -0.0089(11) -0.0090(12)
C30 0.0268(14) 0.0150(13) 0.0467(16) 0.0078(12) -0.0038(12) 0.0033(11)
C35 0.0388(16) 0.0365(16) 0.0236(13) 0.0147(12) 0.0065(12) 0.0056(13)
C38 0.0220(13) 0.0243(14) 0.0435(16) -0.0063(12) 0.0078(12) 0.0022(11)
C36 0.0430(17) 0.0403(17) 0.0233(14) 0.0062(12) 0.0005(12) 0.0110(14)
C34 0.061(2) 0.044(2) 0.074(3) 0.0367(19) -0.0215(19) -0.0178(18)
P4 0.0206(3) 0.0132(3) 0.0215(3) -0.0002(2) 0.0000(2) -0.0025(2)
F2 0.0311(8) 0.0160(7) 0.0343(8) 0.0052(6) -0.0032(6) 0.0019(6)
F3 0.0224(8) 0.0210(8) 0.0338(8) 0.0008(6) -0.0029(6) -0.0008(6)
F5 0.0417(9) 0.0131(7) 0.0329(8) 0.0006(6) 0.0077(7) -0.0049(6)
F4 0.0445(10) 0.0224(8) 0.0264(8) -0.0055(6) 0.0102(7) -0.0072(7)
F1 0.0482(10) 0.0283(8) 0.0205(7) -0.0025(6) -0.0020(7) -0.0048(7)
F6 0.0216(8) 0.0346(9) 0.0642(12) -0.0096(8) -0.0056(8) -0.0045(7)
P5 0.0427(4) 0.0271(4) 0.0200(3) -0.0025(3) 0.0070(3) 0.0057(3)
F8 0.0751(14) 0.0328(10) 0.0456(10) 0.0056(8) 0.0313(10) 0.0011(9)
F11 0.0735(14) 0.0762(15) 0.0393(11) -0.0048(10) 0.0314(10) 0.0064(11)
F10 0.124(2) 0.0285(10) 0.0497(12) -0.0091(9) 0.0128(12) 0.0131(11)
F12 0.0648(14) 0.0764(16) 0.0709(15) 0.0288(12) -0.0095(12) 0.0146(12)
F7 0.130(2) 0.0414(12) 0.0683(14) -0.0227(10) 0.0605(15) -0.0327(12)
F9 0.0629(16) 0.174(3) 0.0471(13) 0.0069(15) -0.0181(11) 0.0255(17)
Cl2 0.0427(4) 0.0283(4) 0.0301(3) -0.0020(3) 0.0132(3) -0.0057(3)
Cl1 0.0538(5) 0.0404(4) 0.0296(4) 0.0050(3) 0.0049(3) -0.0062(4)
C41 0.0312(16) 0.050(2) 0.0436(18) 0.0019(15) 0.0035(13) -0.0087(14)

_geom_special_details            
;
 All esds (except the esd in the dihedral angle between two l.s. planes)
 are estimated using the full covariance matrix.  The cell esds are taken
 into account individually in the estimation of esds in distances, angles
 and torsion angles; correlations between esds in cell parameters are only
 used when they are defined by crystal symmetry.  An approximate (isotropic)
 treatment of cell esds is used for estimating esds involving l.s. planes.
;

loop_
_geom_bond_atom_site_label_1
_geom_bond_atom_site_label_2
_geom_bond_distance
_geom_bond_site_symmetry_2
_geom_bond_publ_flag
Ni1 C37 1.850(2) . ?
Ni1 C33 1.915(2) . ?
Ni1 P2 2.1447(6) . ?
Ni1 P1 2.2054(7) . ?
Ni1 P3 2.2081(6) . ?
P3 C27 1.808(2) . ?
P3 C21 1.811(2) . ?
P3 C20 1.850(2) . ?
P1 C1 1.811(2) . ?
P1 C7 1.812(2) . ?
P1 C13 1.839(2) . ?
P2 O2 1.5926(16) . ?
P2 O1 1.5941(16) . ?
P2 C14 1.784(2) . ?
O1 C13 1.438(3) . ?
O2 C20 1.445(3) . ?
N1 C33 1.144(3) . ?
N1 C35 1.458(3) . ?
N2 C37 1.143(3) . ?
N2 C39 1.457(3) . ?
C22 C23 1.381(3) . ?
C22 C21 1.400(3) . ?
C22 H22 0.9500 . ?
C7 C8 1.384(3) . ?
C7 C12 1.395(3) . ?
C23 C24 1.386(3) . ?
C23 H23 0.9500 . ?
C27 C32 1.391(3) . ?
C27 C28 1.396(3) . ?
C4 C5 1.378(4) . ?
C4 C3 1.381(4) . ?
C4 H4 0.9500 . ?
C2 C3 1.385(3) . ?
C2 C1 1.395(3) . ?
C2 H2 0.9500 . ?
C21 C26 1.389(3) . ?
C1 C6 1.387(3) . ?
C6 C5 1.390(4) . ?
C6 H6 0.9500 . ?
C13 H13A 0.9900 . ?
C13 H13B 0.9900 . ?
C8 C9 1.395(3) . ?
C8 H8 0.9500 . ?
C28 C29 1.385(3) . ?
C28 H28 0.9500 . ?
C14 C15 1.393(3) . ?
C14 C19 1.394(3) . ?
C9 C10 1.379(4) . ?
C9 H9 0.9500 . ?
C19 C18 1.388(4) . ?
C19 H19 0.9500 . ?
C39 C40 1.515(4) . ?
C39 C38 1.519(4) . ?
C39 H39 1.0000 . ?
C12 C11 1.381(3) . ?
C12 H12 0.9500 . ?
C3 H3 0.9500 . ?
C15 C16 1.382(4) . ?
C15 H15 0.9500 . ?
C32 C31 1.384(4) . ?
C32 H32 0.9500 . ?
C26 C25 1.384(3) . ?
C26 H26 0.9500 . ?
C5 H5 0.9500 . ?
C10 C11 1.383(4) . ?
C10 H10 0.9500 . ?
C29 C30 1.383(4) . ?
C29 H29 0.9500 . ?
C18 C17 1.381(4) . ?
C18 H18 0.9500 . ?
C20 H20A 0.9900 . ?
C20 H20B 0.9900 . ?
C24 C25 1.382(4) . ?
C24 H24 0.9500 . ?
C17 C16 1.385(4) . ?
C17 H17 0.9500 . ?
C11 H11 0.9500 . ?
C40 H40A 0.9800 . ?
C40 H40B 0.9800 . ?
C40 H40C 0.9800 . ?
C31 C30 1.380(4) . ?
C31 H31 0.9500 . ?
C16 H16 0.9500 . ?
C25 H25 0.9500 . ?
C30 H30 0.9500 . ?
C35 C36 1.502(4) . ?
C35 C34 1.508(5) . ?
C35 H35 1.0000 . ?
C38 H38A 0.9800 . ?
C38 H38B 0.9800 . ?
C38 H38C 0.9800 . ?
C36 H36A 0.9800 . ?
C36 H36B 0.9800 . ?
C36 H36C 0.9800 . ?
C34 H34A 0.9800 . ?
C34 H34B 0.9800 . ?
C34 H34C 0.9800 . ?
P4 F6 1.5861(16) . ?
P4 F3 1.5996(15) . ?
P4 F1 1.5999(15) . ?
P4 F4 1.6021(15) . ?
P4 F5 1.6030(15) . ?
P4 F2 1.6110(15) . ?
P5 F9 1.570(2) . ?
P5 F12 1.579(2) . ?
P5 F7 1.581(2) . ?
P5 F11 1.5838(18) . ?
P5 F8 1.5932(17) . ?
P5 F10 1.593(2) . ?
Cl2 C41 1.752(3) . ?
Cl1 C41 1.766(3) . ?
C41 H41A 0.9900 . ?
C41 H41B 0.9900 . ?

loop_
_geom_angle_atom_site_label_1
_geom_angle_atom_site_label_2
_geom_angle_atom_site_label_3
_geom_angle
_geom_angle_site_symmetry_1
_geom_angle_site_symmetry_3
_geom_angle_publ_flag
C37 Ni1 C33 91.88(9) . . ?
C37 Ni1 P2 173.94(7) . . ?
C33 Ni1 P2 93.80(7) . . ?
C37 Ni1 P1 90.64(7) . . ?
C33 Ni1 P1 112.99(7) . . ?
P2 Ni1 P1 85.18(2) . . ?
C37 Ni1 P3 93.34(7) . . ?
C33 Ni1 P3 120.02(7) . . ?
P2 Ni1 P3 85.67(2) . . ?
P1 Ni1 P3 126.63(2) . . ?
C27 P3 C21 104.87(10) . . ?
C27 P3 C20 106.84(10) . . ?
C21 P3 C20 104.80(11) . . ?
C27 P3 Ni1 117.85(8) . . ?
C21 P3 Ni1 116.52(8) . . ?
C20 P3 Ni1 104.88(8) . . ?
C1 P1 C7 106.66(11) . . ?
C1 P1 C13 106.30(10) . . ?
C7 P1 C13 108.13(10) . . ?
C1 P1 Ni1 118.74(8) . . ?
C7 P1 Ni1 112.20(8) . . ?
C13 P1 Ni1 104.24(8) . . ?
O2 P2 O1 108.32(9) . . ?
O2 P2 C14 101.78(10) . . ?
O1 P2 C14 102.76(10) . . ?
O2 P2 Ni1 111.07(6) . . ?
O1 P2 Ni1 111.44(6) . . ?
C14 P2 Ni1 120.47(7) . . ?
C13 O1 P2 120.04(13) . . ?
C20 O2 P2 117.28(14) . . ?
C33 N1 C35 176.1(2) . . ?
C37 N2 C39 175.0(2) . . ?
N1 C33 Ni1 176.5(2) . . ?
C23 C22 C21 120.0(2) . . ?
C23 C22 H22 120.0 . . ?
C21 C22 H22 120.0 . . ?
C8 C7 C12 119.6(2) . . ?
C8 C7 P1 123.84(17) . . ?
C12 C7 P1 116.50(17) . . ?
C22 C23 C24 120.2(2) . . ?
C22 C23 H23 119.9 . . ?
C24 C23 H23 119.9 . . ?
C32 C27 C28 119.3(2) . . ?
C32 C27 P3 122.43(18) . . ?
C28 C27 P3 118.14(18) . . ?
N2 C37 Ni1 175.4(2) . . ?
C5 C4 C3 120.5(2) . . ?
C5 C4 H4 119.7 . . ?
C3 C4 H4 119.7 . . ?
C3 C2 C1 120.1(2) . . ?
C3 C2 H2 120.0 . . ?
C1 C2 H2 120.0 . . ?
C26 C21 C22 119.4(2) . . ?
C26 C21 P3 120.48(18) . . ?
C22 C21 P3 120.01(17) . . ?
C6 C1 C2 119.7(2) . . ?
C6 C1 P1 121.18(18) . . ?
C2 C1 P1 119.09(18) . . ?
C1 C6 C5 119.8(2) . . ?
C1 C6 H6 120.1 . . ?
C5 C6 H6 120.1 . . ?
O1 C13 P1 108.08(14) . . ?
O1 C13 H13A 110.1 . . ?
P1 C13 H13A 110.1 . . ?
O1 C13 H13B 110.1 . . ?
P1 C13 H13B 110.1 . . ?
H13A C13 H13B 108.4 . . ?
C7 C8 C9 119.7(2) . . ?
C7 C8 H8 120.1 . . ?
C9 C8 H8 120.1 . . ?
C29 C28 C27 120.2(2) . . ?
C29 C28 H28 119.9 . . ?
C27 C28 H28 119.9 . . ?
C15 C14 C19 120.1(2) . . ?
C15 C14 P2 119.53(18) . . ?
C19 C14 P2 120.29(19) . . ?
C10 C9 C8 120.4(2) . . ?
C10 C9 H9 119.8 . . ?
C8 C9 H9 119.8 . . ?
C18 C19 C14 119.6(2) . . ?
C18 C19 H19 120.2 . . ?
C14 C19 H19 120.2 . . ?
N2 C39 C40 107.92(19) . . ?
N2 C39 C38 108.71(19) . . ?
C40 C39 C38 113.6(2) . . ?
N2 C39 H39 108.8 . . ?
C40 C39 H39 108.8 . . ?
C38 C39 H39 108.8 . . ?
C11 C12 C7 120.2(2) . . ?
C11 C12 H12 119.9 . . ?
C7 C12 H12 119.9 . . ?
C4 C3 C2 119.8(2) . . ?
C4 C3 H3 120.1 . . ?
C2 C3 H3 120.1 . . ?
C16 C15 C14 119.5(2) . . ?
C16 C15 H15 120.3 . . ?
C14 C15 H15 120.3 . . ?
C31 C32 C27 120.0(2) . . ?
C31 C32 H32 120.0 . . ?
C27 C32 H32 120.0 . . ?
C25 C26 C21 120.1(2) . . ?
C25 C26 H26 119.9 . . ?
C21 C26 H26 119.9 . . ?
C4 C5 C6 120.1(2) . . ?
C4 C5 H5 119.9 . . ?
C6 C5 H5 119.9 . . ?
C9 C10 C11 119.9(2) . . ?
C9 C10 H10 120.1 . . ?
C11 C10 H10 120.1 . . ?
C30 C29 C28 119.9(2) . . ?
C30 C29 H29 120.0 . . ?
C28 C29 H29 120.0 . . ?
C17 C18 C19 120.1(2) . . ?
C17 C18 H18 119.9 . . ?
C19 C18 H18 119.9 . . ?
O2 C20 P3 106.59(14) . . ?
O2 C20 H20A 110.4 . . ?
P3 C20 H20A 110.4 . . ?
O2 C20 H20B 110.4 . . ?
P3 C20 H20B 110.4 . . ?
H20A C20 H20B 108.6 . . ?
C25 C24 C23 120.0(2) . . ?
C25 C24 H24 120.0 . . ?
C23 C24 H24 120.0 . . ?
C18 C17 C16 120.1(2) . . ?
C18 C17 H17 119.9 . . ?
C16 C17 H17 119.9 . . ?
C12 C11 C10 120.2(2) . . ?
C12 C11 H11 119.9 . . ?
C10 C11 H11 119.9 . . ?
C39 C40 H40A 109.5 . . ?
C39 C40 H40B 109.5 . . ?
H40A C40 H40B 109.5 . . ?
C39 C40 H40C 109.5 . . ?
H40A C40 H40C 109.5 . . ?
H40B C40 H40C 109.5 . . ?
C30 C31 C32 120.4(2) . . ?
C30 C31 H31 119.8 . . ?
C32 C31 H31 119.8 . . ?
C15 C16 C17 120.5(3) . . ?
C15 C16 H16 119.7 . . ?
C17 C16 H16 119.7 . . ?
C24 C25 C26 120.3(2) . . ?
C24 C25 H25 119.9 . . ?
C26 C25 H25 119.9 . . ?
C31 C30 C29 120.1(2) . . ?
C31 C30 H30 119.9 . . ?
C29 C30 H30 119.9 . . ?
N1 C35 C36 108.2(2) . . ?
N1 C35 C34 108.2(2) . . ?
C36 C35 C34 113.5(3) . . ?
N1 C35 H35 108.9 . . ?
C36 C35 H35 108.9 . . ?
C34 C35 H35 108.9 . . ?
C39 C38 H38A 109.5 . . ?
C39 C38 H38B 109.5 . . ?
H38A C38 H38B 109.5 . . ?
C39 C38 H38C 109.5 . . ?
H38A C38 H38C 109.5 . . ?
H38B C38 H38C 109.5 . . ?
C35 C36 H36A 109.5 . . ?
C35 C36 H36B 109.5 . . ?
H36A C36 H36B 109.5 . . ?
C35 C36 H36C 109.5 . . ?
H36A C36 H36C 109.5 . . ?
H36B C36 H36C 109.5 . . ?
C35 C34 H34A 109.5 . . ?
C35 C34 H34B 109.5 . . ?
H34A C34 H34B 109.5 . . ?
C35 C34 H34C 109.5 . . ?
H34A C34 H34C 109.5 . . ?
H34B C34 H34C 109.5 . . ?
F6 P4 F3 179.71(10) . . ?
F6 P4 F1 90.69(9) . . ?
F3 P4 F1 89.59(8) . . ?
F6 P4 F4 89.92(9) . . ?
F3 P4 F4 89.80(8) . . ?
F1 P4 F4 179.27(9) . . ?
F6 P4 F5 90.06(9) . . ?
F3 P4 F5 89.93(8) . . ?
F1 P4 F5 90.46(8) . . ?
F4 P4 F5 89.94(8) . . ?
F6 P4 F2 90.50(9) . . ?
F3 P4 F2 89.50(8) . . ?
F1 P4 F2 90.21(8) . . ?
F4 P4 F2 89.38(8) . . ?
F5 P4 F2 179.12(9) . . ?
F9 P5 F12 178.56(16) . . ?
F9 P5 F7 92.94(17) . . ?
F12 P5 F7 88.35(15) . . ?
F9 P5 F11 90.59(13) . . ?
F12 P5 F11 90.06(12) . . ?
F7 P5 F11 89.63(11) . . ?
F9 P5 F8 88.70(12) . . ?
F12 P5 F8 90.67(12) . . ?
F7 P5 F8 89.63(10) . . ?
F11 P5 F8 178.95(13) . . ?
F9 P5 F10 90.30(15) . . ?
F12 P5 F10 88.41(13) . . ?
F7 P5 F10 176.64(15) . . ?
F11 P5 F10 91.26(11) . . ?
F8 P5 F10 89.52(11) . . ?
Cl2 C41 Cl1 111.52(16) . . ?
Cl2 C41 H41A 109.3 . . ?
Cl1 C41 H41A 109.3 . . ?
Cl2 C41 H41B 109.3 . . ?
Cl1 C41 H41B 109.3 . . ?
H41A C41 H41B 108.0 . . ?

loop_
_geom_torsion_atom_site_label_1
_geom_torsion_atom_site_label_2
_geom_torsion_atom_site_label_3
_geom_torsion_atom_site_label_4
_geom_torsion
_geom_torsion_site_symmetry_1
_geom_torsion_site_symmetry_2
_geom_torsion_site_symmetry_3
_geom_torsion_site_symmetry_4
_geom_torsion_publ_flag
O2 P2 O1 C13 112.19(16) . . . . ?
C14 P2 O1 C13 -140.62(16) . . . . ?
Ni1 P2 O1 C13 -10.28(17) . . . . ?
O1 P2 O2 C20 -91.89(16) . . . . ?
C14 P2 O2 C20 160.26(16) . . . . ?
Ni1 P2 O2 C20 30.80(16) . . . . ?
C1 P1 C7 C8 -100.1(2) . . . . ?
C13 P1 C7 C8 13.9(2) . . . . ?
Ni1 P1 C7 C8 128.3(2) . . . . ?
C1 P1 C7 C12 80.9(2) . . . . ?
C13 P1 C7 C12 -165.12(18) . . . . ?
Ni1 P1 C7 C12 -50.7(2) . . . . ?
C21 C22 C23 C24 -1.2(3) . . . . ?
C21 P3 C27 C32 -137.2(2) . . . . ?
C20 P3 C27 C32 -26.4(2) . . . . ?
Ni1 P3 C27 C32 91.2(2) . . . . ?
C21 P3 C27 C28 46.7(2) . . . . ?
C20 P3 C27 C28 157.63(18) . . . . ?
Ni1 P3 C27 C28 -84.77(19) . . . . ?
C23 C22 C21 C26 1.0(3) . . . . ?
C23 C22 C21 P3 177.76(17) . . . . ?
C27 P3 C21 C26 -147.12(19) . . . . ?
C20 P3 C21 C26 100.5(2) . . . . ?
Ni1 P3 C21 C26 -14.8(2) . . . . ?
C27 P3 C21 C22 36.2(2) . . . . ?
C20 P3 C21 C22 -76.18(19) . . . . ?
Ni1 P3 C21 C22 168.44(15) . . . . ?
C3 C2 C1 C6 -2.1(3) . . . . ?
C3 C2 C1 P1 175.54(17) . . . . ?
C7 P1 C1 C6 21.1(2) . . . . ?
C13 P1 C1 C6 -94.1(2) . . . . ?
Ni1 P1 C1 C6 149.01(16) . . . . ?
C7 P1 C1 C2 -156.45(18) . . . . ?
C13 P1 C1 C2 88.34(19) . . . . ?
Ni1 P1 C1 C2 -28.6(2) . . . . ?
C2 C1 C6 C5 1.2(3) . . . . ?
P1 C1 C6 C5 -176.38(18) . . . . ?
P2 O1 C13 P1 30.2(2) . . . . ?
C1 P1 C13 O1 -161.13(14) . . . . ?
C7 P1 C13 O1 84.67(16) . . . . ?
Ni1 P1 C13 O1 -34.89(15) . . . . ?
C12 C7 C8 C9 -0.5(4) . . . . ?
P1 C7 C8 C9 -179.46(19) . . . . ?
C32 C27 C28 C29 0.4(4) . . . . ?
P3 C27 C28 C29 176.53(19) . . . . ?
O2 P2 C14 C15 -43.5(2) . . . . ?
O1 P2 C14 C15 -155.62(18) . . . . ?
Ni1 P2 C14 C15 79.77(19) . . . . ?
O2 P2 C14 C19 138.43(18) . . . . ?
O1 P2 C14 C19 26.3(2) . . . . ?
Ni1 P2 C14 C19 -98.29(18) . . . . ?
C7 C8 C9 C10 -0.4(4) . . . . ?
C15 C14 C19 C18 2.0(3) . . . . ?
P2 C14 C19 C18 180.00(18) . . . . ?
C8 C7 C12 C11 0.9(4) . . . . ?
P1 C7 C12 C11 180.0(2) . . . . ?
C5 C4 C3 C2 0.5(4) . . . . ?
C1 C2 C3 C4 1.2(3) . . . . ?
C19 C14 C15 C16 -1.0(3) . . . . ?
P2 C14 C15 C16 -179.09(19) . . . . ?
C28 C27 C32 C31 -0.4(4) . . . . ?
P3 C27 C32 C31 -176.37(19) . . . . ?
C22 C21 C26 C25 0.0(4) . . . . ?
P3 C21 C26 C25 -176.8(2) . . . . ?
C3 C4 C5 C6 -1.4(4) . . . . ?
C1 C6 C5 C4 0.6(4) . . . . ?
C8 C9 C10 C11 0.8(4) . . . . ?
C27 C28 C29 C30 -0.3(4) . . . . ?
C14 C19 C18 C17 -1.7(4) . . . . ?
P2 O2 C20 P3 -42.60(19) . . . . ?
C27 P3 C20 O2 160.07(14) . . . . ?
C21 P3 C20 O2 -89.00(16) . . . . ?
Ni1 P3 C20 O2 34.24(16) . . . . ?
C22 C23 C24 C25 0.5(4) . . . . ?
C19 C18 C17 C16 0.4(4) . . . . ?
C7 C12 C11 C10 -0.5(4) . . . . ?
C9 C10 C11 C12 -0.3(4) . . . . ?
C27 C32 C31 C30 0.3(4) . . . . ?
C14 C15 C16 C17 -0.2(4) . . . . ?
C18 C17 C16 C15 0.5(4) . . . . ?
C23 C24 C25 C26 0.5(4) . . . . ?
C21 C26 C25 C24 -0.7(4) . . . . ?
C32 C31 C30 C29 -0.2(4) . . . . ?
C28 C29 C30 C31 0.2(4) . . . . ?

_refine_diff_density_max         0.706
_refine_diff_density_min         -0.415
_refine_diff_density_rms         0.073

_shelx_res_file                  
;
TITL gmdp743A_0P -1 R = 0.04 New: P21/n
    shelx.res
    created by SHELXL-2018/3 at 12:09:02 on 01-May-2021
CELL  0.71073  10.6099  22.1920  20.1220   90.000   91.369   90.000
ZERR     4.00   0.0010   0.0020   0.0020    0.000    0.003    0.000
LATT   1
SYMM  1/2 - X, 1/2 + Y, 1/2 - Z
SFAC  C    H    CL   F    N    NI   O    P
UNIT  164 180 8 48 8 4 8 20
MERG   2
OMIT     0   1   1
FMAP   2
PLAN   20
SIZE     0.043   0.072   0.085
ACTA
HTAB    2.00000
BOND   $H
CONF
L.S.   20
TEMP  -173.15
WGHT    0.048200    2.760400
FVAR       0.25704
NI1   6    0.493583    0.752141    0.100796    11.00000    0.01363    0.01092 =
         0.01403   -0.00200    0.00152    0.00001
P3    8    0.378082    0.669474    0.104160    11.00000    0.01446    0.01131 =
         0.01370   -0.00145    0.00085   -0.00098
P1    8    0.616763    0.787980    0.181303    11.00000    0.01517    0.01270 =
         0.01511   -0.00207    0.00050   -0.00161
P2    8    0.343384    0.793908    0.153396    11.00000    0.01511    0.01226 =
         0.01625   -0.00261    0.00256    0.00037
O1    7    0.389416    0.815860    0.225399    11.00000    0.01768    0.01785 =
         0.01662   -0.00410    0.00069    0.00263
O2    7    0.228506    0.748586    0.161878    11.00000    0.01623    0.01349 =
         0.02467   -0.00266    0.00455   -0.00002
N1    5    0.471713    0.835442   -0.020006    11.00000    0.02447    0.02226 =
         0.02003    0.00254    0.00309    0.00230
N2    5    0.716992    0.692310    0.041367    11.00000    0.01877    0.01691 =
         0.01615   -0.00142    0.00150    0.00201
C33   1    0.477775    0.805597    0.026330    11.00000    0.01506    0.01421 =
         0.02272   -0.00352    0.00123    0.00095
C22   1    0.231399    0.594018    0.022904    11.00000    0.01632    0.01446 =
         0.01877   -0.00037    0.00173    0.00147
AFIX  43
H22   2    0.242166    0.564906    0.057185    11.00000   -1.20000
AFIX   0
C7    1    0.681937    0.860966    0.160819    11.00000    0.01567    0.01385 =
         0.01976    0.00000   -0.00094   -0.00064
C23   1    0.159483    0.580470   -0.033200    11.00000    0.01746    0.01606 =
         0.02337   -0.00455    0.00056   -0.00140
AFIX  43
H23   2    0.122189    0.541736   -0.037863    11.00000   -1.20000
AFIX   0
C27   1    0.455479    0.600077    0.128656    11.00000    0.01534    0.01165 =
         0.02104   -0.00107   -0.00223   -0.00415
C37   1    0.629064    0.712905    0.064003    11.00000    0.02046    0.01110 =
         0.01417   -0.00024   -0.00208   -0.00292
C4    1    0.948976    0.670142    0.250539    11.00000    0.02462    0.02361 =
         0.01666    0.00047    0.00067    0.00476
AFIX  43
H4    2    1.018885    0.645555    0.263069    11.00000   -1.20000
AFIX   0
C2    1    0.737151    0.679570    0.208301    11.00000    0.01976    0.01890 =
         0.01718    0.00113    0.00007   -0.00338
AFIX  43
H2    2    0.660671    0.661495    0.192975    11.00000   -1.20000
AFIX   0
C21   1    0.288456    0.650674    0.029259    11.00000    0.01411    0.01637 =
         0.01516   -0.00317    0.00029    0.00032
C1    1    0.746984    0.742177    0.211856    11.00000    0.01805    0.01935 =
         0.01338   -0.00149    0.00120    0.00002
C6    1    0.857496    0.768267    0.236305    11.00000    0.02067    0.01956 =
         0.02534   -0.00521   -0.00141   -0.00074
AFIX  43
H6    2    0.864238    0.810852    0.239644    11.00000   -1.20000
AFIX   0
C13   1    0.511005    0.797880    0.251554    11.00000    0.01598    0.01857 =
         0.01638   -0.00086   -0.00036   -0.00155
AFIX  23
H13A  2    0.503746    0.759628    0.276487    11.00000   -1.20000
H13B  2    0.544923    0.829113    0.282221    11.00000   -1.20000
AFIX   0
C8    1    0.675190    0.911008    0.201602    11.00000    0.02445    0.01908 =
         0.01961   -0.00276    0.00252   -0.00249
AFIX  43
H8    2    0.635249    0.908261    0.243247    11.00000   -1.20000
AFIX   0
C28   1    0.516359    0.566967    0.079942    11.00000    0.02038    0.01666 =
         0.02553    0.00083    0.00278   -0.00027
AFIX  43
H28   2    0.512305    0.579953    0.034954    11.00000   -1.20000
AFIX   0
C14   1    0.265827    0.859018    0.120252    11.00000    0.01545    0.01617 =
         0.01875   -0.00133    0.00501    0.00338
C9    1    0.727276    0.965496    0.181309    11.00000    0.03122    0.01420 =
         0.03196   -0.00699    0.00089   -0.00211
AFIX  43
H9    2    0.722288    0.999945    0.209150    11.00000   -1.20000
AFIX   0
C19   1    0.299980    0.916343    0.142591    11.00000    0.02365    0.01910 =
         0.02226    0.00030    0.00208   -0.00032
AFIX  43
H19   2    0.364769    0.921013    0.175595    11.00000   -1.20000
AFIX   0
C39   1    0.835367    0.668608    0.017119    11.00000    0.01751    0.02487 =
         0.02255   -0.00406    0.00841    0.00463
AFIX  13
H39   2    0.841756    0.678744   -0.031106    11.00000   -1.20000
AFIX   0
C12   1    0.739953    0.865639    0.099568    11.00000    0.02487    0.01908 =
         0.02345   -0.00510    0.00553   -0.00200
AFIX  43
H12   2    0.743704    0.831544    0.071135    11.00000   -1.20000
AFIX   0
C3    1    0.838794    0.643721    0.227097    11.00000    0.02827    0.01700 =
         0.01863    0.00057   -0.00021    0.00061
AFIX  43
H3    2    0.832704    0.601107    0.223867    11.00000   -1.20000
AFIX   0
C15   1    0.173510    0.852331    0.070424    11.00000    0.02115    0.02382 =
         0.02678   -0.00354    0.00096    0.00361
AFIX  43
H15   2    0.151090    0.813345    0.054631    11.00000   -1.20000
AFIX   0
C32   1    0.462779    0.580772    0.194389    11.00000    0.02496    0.01888 =
         0.02153    0.00018   -0.00202   -0.00200
AFIX  43
H32   2    0.422129    0.603117    0.227973    11.00000   -1.20000
AFIX   0
C26   1    0.270352    0.693165   -0.020756    11.00000    0.02835    0.01688 =
         0.02440    0.00229   -0.00386   -0.00659
AFIX  43
H26   2    0.308728    0.731717   -0.016806    11.00000   -1.20000
AFIX   0
C5    1    0.958326    0.731871    0.255899    11.00000    0.01937    0.02774 =
         0.02588   -0.00461   -0.00438   -0.00049
AFIX  43
H5    2    1.033849    0.749606    0.273023    11.00000   -1.20000
AFIX   0
C10   1    0.785970    0.969664    0.121075    11.00000    0.02639    0.01498 =
         0.03653    0.00207    0.00306   -0.00552
AFIX  43
H10   2    0.822203    1.006756    0.107720    11.00000   -1.20000
AFIX   0
C29   1    0.582671    0.515234    0.096974    11.00000    0.02334    0.01891 =
         0.03889   -0.00214    0.00323    0.00287
AFIX  43
H29   2    0.623722    0.492696    0.063684    11.00000   -1.20000
AFIX   0
C18   1    0.238752    0.966531    0.116320    11.00000    0.03248    0.01617 =
         0.03431    0.00106    0.00694    0.00314
AFIX  43
H18   2    0.260112    1.005617    0.132211    11.00000   -1.20000
AFIX   0
C20   1    0.257929    0.685151    0.167008    11.00000    0.01928    0.01412 =
         0.01969   -0.00042    0.00363   -0.00154
AFIX  23
H20A  2    0.181458    0.660594    0.158158    11.00000   -1.20000
H20B  2    0.291311    0.675477    0.212117    11.00000   -1.20000
AFIX   0
C24   1    0.141541    0.623221   -0.082740    11.00000    0.03152    0.02581 =
         0.01975   -0.00130   -0.00765   -0.00540
AFIX  43
H24   2    0.091431    0.613875   -0.121121    11.00000   -1.20000
AFIX   0
C17   1    0.146824    0.959788    0.067121    11.00000    0.02824    0.02717 =
         0.03331    0.00883    0.00587    0.01169
AFIX  43
H17   2    0.105504    0.994259    0.049015    11.00000   -1.20000
AFIX   0
C11   1    0.791979    0.919721    0.080138    11.00000    0.02337    0.02561 =
         0.02768    0.00200    0.00573   -0.00342
AFIX  43
H11   2    0.832012    0.922623    0.038530    11.00000   -1.20000
AFIX   0
C40   1    0.942066    0.699359    0.055232    11.00000    0.01790    0.02817 =
         0.03117   -0.00320    0.00313    0.00031
AFIX 137
H40A  2    0.934688    0.743113    0.049813    11.00000   -1.50000
H40B  2    1.022944    0.685798    0.038065    11.00000   -1.50000
H40C  2    0.937606    0.689064    0.102478    11.00000   -1.50000
AFIX   0
C31   1    0.529239    0.529023    0.210894    11.00000    0.03216    0.02507 =
         0.03101    0.01111   -0.00573   -0.00114
AFIX  43
H31   2    0.533718    0.515856    0.255811    11.00000   -1.20000
AFIX   0
C16   1    0.114784    0.902865    0.044141    11.00000    0.02343    0.03619 =
         0.02931    0.00043   -0.00179    0.00798
AFIX  43
H16   2    0.051953    0.898520    0.010047    11.00000   -1.20000
AFIX   0
C25   1    0.196514    0.679435   -0.076324    11.00000    0.04479    0.02623 =
         0.01981    0.00741   -0.00886   -0.00897
AFIX  43
H25   2    0.183569    0.708767   -0.110191    11.00000   -1.20000
AFIX   0
C30   1    0.589040    0.496439    0.162474    11.00000    0.02676    0.01495 =
         0.04675    0.00776   -0.00385    0.00330
AFIX  43
H30   2    0.634684    0.461016    0.174174    11.00000   -1.20000
AFIX   0
C35   1    0.454674    0.873398   -0.078691    11.00000    0.03875    0.03649 =
         0.02361    0.01469    0.00645    0.00556
AFIX  13
H35   2    0.510731    0.858407   -0.114362    11.00000   -1.20000
AFIX   0
C38   1    0.834995    0.600525    0.024794    11.00000    0.02201    0.02433 =
         0.04348   -0.00630    0.00776    0.00216
AFIX 137
H38A  2    0.825768    0.590106    0.071755    11.00000   -1.50000
H38B  2    0.914509    0.584062    0.008899    11.00000   -1.50000
H38C  2    0.764467    0.583477   -0.001320    11.00000   -1.50000
AFIX   0
C36   1    0.319803    0.868230   -0.102433    11.00000    0.04296    0.04031 =
         0.02330    0.00619    0.00045    0.01096
AFIX 137
H36A  2    0.300790    0.826106   -0.113314    11.00000   -1.50000
H36B  2    0.306517    0.893240   -0.142123    11.00000   -1.50000
H36C  2    0.264112    0.881972   -0.067350    11.00000   -1.50000
AFIX   0
C34   1    0.493021    0.936793   -0.060317    11.00000    0.06132    0.04415 =
         0.07440    0.03666   -0.02150   -0.01777
AFIX 137
H34A  2    0.435226    0.952744   -0.027365    11.00000   -1.50000
H34B  2    0.489657    0.962260   -0.100108    11.00000   -1.50000
H34C  2    0.579099    0.936572   -0.041538    11.00000   -1.50000
AFIX   0
P4    8    0.066867    0.504398    0.179297    11.00000    0.02062    0.01323 =
         0.02148   -0.00017   -0.00003   -0.00251
F2    4    0.071279    0.434606    0.201253    11.00000    0.03113    0.01596 =
         0.03430    0.00521   -0.00323    0.00185
F3    4   -0.082609    0.499293    0.168506    11.00000    0.02236    0.02098 =
         0.03375    0.00081   -0.00293   -0.00081
F5    4    0.061222    0.573566    0.156451    11.00000    0.04171    0.01311 =
         0.03287    0.00065    0.00775   -0.00495
F4    4    0.085596    0.484293    0.103706    11.00000    0.04455    0.02244 =
         0.02639   -0.00545    0.01016   -0.00721
F1    4    0.046604    0.523936    0.254829    11.00000    0.04819    0.02833 =
         0.02046   -0.00254   -0.00197   -0.00479
F6    4    0.215175    0.509375    0.189620    11.00000    0.02162    0.03460 =
         0.06419   -0.00959   -0.00557   -0.00453
P5    8    0.148307    0.179426    0.112959    11.00000    0.04271    0.02710 =
         0.02002   -0.00251    0.00700    0.00571
F8    4    0.056620    0.168647    0.173379    11.00000    0.07510    0.03281 =
         0.04556    0.00560    0.03134    0.00106
F11   4    0.241131    0.190829    0.053772    11.00000    0.07350    0.07616 =
         0.03927   -0.00476    0.03138    0.00645
F10   4    0.128708    0.111046    0.090898    11.00000    0.12429    0.02850 =
         0.04966   -0.00908    0.01285    0.01313
F12   4    0.032443    0.196841    0.066096    11.00000    0.06485    0.07640 =
         0.07093    0.02881   -0.00952    0.01462
F7    4    0.159759    0.248110    0.133111    11.00000    0.13006    0.04137 =
         0.06827   -0.02267    0.06055   -0.03266
F9    4    0.262090    0.160480    0.159710    11.00000    0.06293    0.17431 =
         0.04712    0.00688   -0.01805    0.02554
CL2   3    0.090719    0.881439    0.260434    11.00000    0.04268    0.02831 =
         0.03010   -0.00195    0.01324   -0.00571
CL1   3    0.047160    0.850439    0.398436    11.00000    0.05377    0.04036 =
         0.02958    0.00501    0.00487   -0.00618
C41   1    0.155846    0.878972    0.341241    11.00000    0.03119    0.04967 =
         0.04361    0.00191    0.00349   -0.00867
AFIX  23
H41A  2    0.181875    0.920060    0.354946    11.00000   -1.20000
H41B  2    0.231940    0.853142    0.341738    11.00000   -1.20000
AFIX   0
HKLF    4


REM  gmdp743A_0P -1 R = 0.04 New: P21/n
REM wR2 = 0.0995, GooF = S = 1.030, Restrained GooF = 1.030 for all data
REM R1 = 0.0382 for 7886 Fo > 4sig(Fo) and 0.0498 for all 9639 data
REM 590 parameters refined using 0 restraints

END

WGHT      0.0482      2.7546

REM Instructions for potential hydrogen bonds
HTAB C22 F4
EQIV $1 x+1, y, z
HTAB C6 Cl2_$1
EQIV $2 -x+1/2, y+1/2, -z+1/2
HTAB C13 F8_$2
HTAB C13 F7_$2
HTAB C8 F2_$2
HTAB C19 F2_$2
EQIV $3 -x+1, -y+1, -z
HTAB C39 F7_$3
HTAB C12 F11_$3
HTAB C32 F8_$2
HTAB C20 F5
HTAB C35 F9_$3
HTAB C41 F6_$2

REM Highest difference peak  0.706,  deepest hole -0.415,  1-sigma level  0.073
Q1    1   0.0809  0.2278  0.0991  11.00000  0.05    0.71
Q2    1   0.2223  0.1199  0.1133  11.00000  0.05    0.59
Q3    1   0.2203  0.2180  0.1655  11.00000  0.05    0.58
Q4    1   0.5815  0.7466  0.1132  11.00000  0.05    0.52
Q5    1   0.4009  0.7561  0.0966  11.00000  0.05    0.52
Q6    1   0.6942  0.7689  0.1950  11.00000  0.05    0.43
Q7    1   0.5391  0.7720  0.1594  11.00000  0.05    0.41
Q8    1   0.1470  0.5105  0.1847  11.00000  0.05    0.40
Q9    1   0.1837  0.1645  0.1675  11.00000  0.05    0.40
Q10   1  -0.0231  0.5041  0.1659  11.00000  0.05    0.39
Q11   1   0.0951  0.1508  0.0634  11.00000  0.05    0.39
Q12   1   0.0575  0.1736  0.1075  11.00000  0.05    0.38
Q13   1   0.3042  0.8322  0.1357  11.00000  0.05    0.37
Q14   1   0.0055  0.8932  0.2464  11.00000  0.05    0.36
Q15   1   0.4357  0.7920  0.1454  11.00000  0.05    0.34
Q16   1   0.2176  0.4941  0.2222  11.00000  0.05    0.34
Q17   1  -0.0168  0.1782  0.1476  11.00000  0.05    0.32
Q18   1   0.5713  0.7956  0.2212  11.00000  0.05    0.32
Q19   1   0.7957  0.7547  0.2180  11.00000  0.05    0.32
Q20   1   0.4500  0.6939  0.1032  11.00000  0.05    0.31
;
_shelx_res_checksum              77567
####################################################################### 
# 
# This file contains crystal structure data downloaded from the 
# Cambridge Structural Database (CSD) hosted by the Cambridge 
# Crystallographic Data Centre (CCDC).
# 
# Full information about CCDC data access policies and citation 
# guidelines are available at http://www.ccdc.cam.ac.uk/access/V1 
# 
# Audit and citation data items may have been added by the CCDC. 
# Please retain this information to preserve the provenance of 
# this file and to allow appropriate attribution of the data. 
# 
#######################################################################

data_LNiClCNXylyl
_database_code_depnum_ccdc_archive 'CCDC 2112706'
loop_
_audit_author_name
_audit_author_address
'Ganesan Mani'
;Indian Institute of Technology Kharagpur
India
;
_audit_update_record             
;
2021-12-09 deposited with the CCDC.	2021-12-21 downloaded from the CCDC.
;

_audit_creation_method           SHELXL-2018/3
_shelx_SHELXL_version_number     2018/3
_chemical_name_systematic        ?
_chemical_name_common            ?
_chemical_melting_point          ?
_chemical_formula_moiety         ?
_chemical_formula_sum            'C41 H38 Cl F6 N Ni O2 P4'
_chemical_formula_weight         908.76

loop_
_atom_type_symbol
_atom_type_description
_atom_type_scat_dispersion_real
_atom_type_scat_dispersion_imag
_atom_type_scat_source
C C 0.0033 0.0016 'International Tables Vol C Tables 4.2.6.8 and 6.1.1.4'
H H 0.0000 0.0000 'International Tables Vol C Tables 4.2.6.8 and 6.1.1.4'
Cl Cl 0.1484 0.1585 'International Tables Vol C Tables 4.2.6.8 and 6.1.1.4'
F F 0.0171 0.0103 'International Tables Vol C Tables 4.2.6.8 and 6.1.1.4'
N N 0.0061 0.0033 'International Tables Vol C Tables 4.2.6.8 and 6.1.1.4'
Ni Ni 0.3393 1.1124 'International Tables Vol C Tables 4.2.6.8 and 6.1.1.4'
O O 0.0106 0.0060 'International Tables Vol C Tables 4.2.6.8 and 6.1.1.4'
P P 0.1023 0.0942 'International Tables Vol C Tables 4.2.6.8 and 6.1.1.4'

_space_group_crystal_system      monoclinic
_space_group_IT_number           14
_space_group_name_H-M_alt        'P 21/c'
_space_group_name_Hall           '-P 2ybc'

_shelx_space_group_comment       
;
The symmetry employed for this shelxl refinement is uniquely defined
by the following loop, which should always be used as a source of
symmetry information in preference to the above space-group names.
They are only intended as comments.
;

loop_
_space_group_symop_operation_xyz
'x, y, z'
'-x, y+1/2, -z+1/2'
'-x, -y, -z'
'x, -y-1/2, z-1/2'

_cell_length_a                   10.4860(7)
_cell_length_b                   13.2706(9)
_cell_length_c                   29.888(2)
_cell_angle_alpha                90
_cell_angle_beta                 91.166(3)
_cell_angle_gamma                90
_cell_volume                     4158.2(5)
_cell_formula_units_Z            4
_cell_measurement_temperature    296(2)
_cell_measurement_reflns_used    81157
_cell_measurement_theta_min      2.350
_cell_measurement_theta_max      27.199

_exptl_crystal_description       needle
_exptl_crystal_colour            red
_exptl_crystal_density_meas      ?
_exptl_crystal_density_method    ?
_exptl_crystal_density_diffrn    1.452
_exptl_crystal_F_000             1864
_exptl_transmission_factor_min   0.6969
_exptl_transmission_factor_max   0.7455
_exptl_crystal_size_max          0.183
_exptl_crystal_size_mid          0.098
_exptl_crystal_size_min          0.042
_exptl_absorpt_coefficient_mu    0.748
_shelx_estimated_absorpt_T_min   ?
_shelx_estimated_absorpt_T_max   ?
_exptl_absorpt_correction_type   multi-scan
_exptl_absorpt_correction_T_min  0.6969
_exptl_absorpt_correction_T_max  0.7455
_exptl_absorpt_process_details   
;
 SADABS 2016/2: Krause, L., Herbst-Irmer, R., Sheldrick G.M. & Stalke D.,
 J. Appl. Cryst. 48 (2015) 3-10
;
_exptl_absorpt_special_details   ?
_diffrn_ambient_temperature      296(2)
_diffrn_radiation_wavelength     0.71073
_diffrn_radiation_type           MoK\a
_diffrn_source                   'Fine focused sealed tube'
_diffrn_measurement_device_type  'Bruker-D8 Venture APEX3'
_diffrn_measurement_method       '\w scans'
_diffrn_detector_area_resol_mean ?
_diffrn_reflns_number            81157
_diffrn_reflns_av_unetI/netI     0.0475
_diffrn_reflns_av_R_equivalents  0.0845
_diffrn_reflns_limit_h_min       -13
_diffrn_reflns_limit_h_max       13
_diffrn_reflns_limit_k_min       -17
_diffrn_reflns_limit_k_max       16
_diffrn_reflns_limit_l_min       -38
_diffrn_reflns_limit_l_max       38
_diffrn_reflns_theta_min         2.350
_diffrn_reflns_theta_max         27.199
_diffrn_reflns_theta_full        25.242
_diffrn_measured_fraction_theta_max 0.996
_diffrn_measured_fraction_theta_full 0.999
_diffrn_reflns_Laue_measured_fraction_max 0.996
_diffrn_reflns_Laue_measured_fraction_full 0.999
_diffrn_reflns_point_group_measured_fraction_max 0.996
_diffrn_reflns_point_group_measured_fraction_full 0.999
_reflns_number_total             9234
_reflns_number_gt                5465
_reflns_threshold_expression     'I > 2\s(I)'
_reflns_Friedel_coverage         0.000
_reflns_Friedel_fraction_max     .
_reflns_Friedel_fraction_full    .

_reflns_special_details          
;
 Reflections were merged by SHELXL according to the crystal
 class for the calculation of statistics and refinement.
 
 _reflns_Friedel_fraction is defined as the number of unique
 Friedel pairs measured divided by the number that would be
 possible theoretically, ignoring centric projections and
 systematic absences.
;

_computing_data_collection       ?
_computing_cell_refinement       ?
_computing_data_reduction        ?
_computing_structure_solution    'SHELXT 2014/5 (Sheldrick, 2014)'
_computing_structure_refinement  'SHELXL-2018/3 (Sheldrick, 2018)'
_computing_molecular_graphics    ORTEP
_computing_publication_material  ciftab
_refine_special_details          ?
_refine_ls_structure_factor_coef Fsqd
_refine_ls_matrix_type           full
_refine_ls_weighting_scheme      calc
_refine_ls_weighting_details     
'w=1/[\s^2^(Fo^2^)+(0.0706P)^2^+4.5194P] where P=(Fo^2^+2Fc^2^)/3'
_atom_sites_solution_primary     ?
_atom_sites_solution_secondary   ?
_atom_sites_solution_hydrogens   geom
_refine_ls_hydrogen_treatment    constr
_refine_ls_extinction_method     none
_refine_ls_extinction_coef       .
_refine_ls_number_reflns         9234
_refine_ls_number_parameters     507
_refine_ls_number_restraints     0
_refine_ls_R_factor_all          0.1139
_refine_ls_R_factor_gt           0.0540
_refine_ls_wR_factor_ref         0.1781
_refine_ls_wR_factor_gt          0.1319
_refine_ls_goodness_of_fit_ref   1.068
_refine_ls_restrained_S_all      1.068
_refine_ls_shift/su_max          0.000
_refine_ls_shift/su_mean         0.000

loop_
_atom_site_label
_atom_site_type_symbol
_atom_site_fract_x
_atom_site_fract_y
_atom_site_fract_z
_atom_site_U_iso_or_equiv
_atom_site_adp_type
_atom_site_occupancy
_atom_site_site_symmetry_order
_atom_site_calc_flag
_atom_site_refinement_flags_posn
_atom_site_refinement_flags_adp
_atom_site_refinement_flags_occupancy
_atom_site_disorder_assembly
_atom_site_disorder_group
Ni1 Ni 0.13999(5) 0.79080(4) 0.16392(2) 0.04561(16) Uani 1 1 d . . . . .
Cl1 Cl 0.11605(11) 0.94731(8) 0.19972(4) 0.0622(3) Uani 1 1 d . . . . .
P1 P -0.01381(10) 0.68122(8) 0.17365(3) 0.0459(2) Uani 1 1 d . . . . .
P3 P 0.33635(10) 0.79824(8) 0.13847(4) 0.0486(3) Uani 1 1 d . . . . .
P2 P 0.22597(10) 0.71636(9) 0.22068(4) 0.0519(3) Uani 1 1 d . . . . .
O2 O 0.3742(3) 0.6969(2) 0.21412(10) 0.0633(8) Uani 1 1 d . . . . .
O1 O 0.1632(3) 0.6093(2) 0.22965(10) 0.0656(8) Uani 1 1 d . . . . .
N1 N 0.0055(4) 0.8657(3) 0.08135(13) 0.0625(10) Uani 1 1 d . . . . .
C7 C -0.1387(4) 0.7117(3) 0.21215(13) 0.0464(9) Uani 1 1 d . . . . .
C27 C 0.3680(4) 0.7721(3) 0.08046(14) 0.0549(10) Uani 1 1 d . . . . .
C21 C 0.4209(4) 0.9141(3) 0.14991(14) 0.0545(10) Uani 1 1 d . . . . .
C1 C -0.0958(4) 0.6328(3) 0.12440(13) 0.0514(10) Uani 1 1 d . . . . .
C33 C 0.0618(4) 0.8370(3) 0.11219(15) 0.0540(10) Uani 1 1 d . . . . .
C14 C 0.2277(5) 0.7731(4) 0.27463(15) 0.0666(13) Uani 1 1 d . . . . .
C8 C -0.2223(4) 0.6364(3) 0.22549(15) 0.0608(11) Uani 1 1 d . . . . .
H22 H -0.215103 0.571676 0.213923 0.073 Uiso 1 1 calc R U . . .
C11 C -0.2440(5) 0.8260(4) 0.26056(17) 0.0722(13) Uani 1 1 d . . . . .
H25 H -0.251807 0.890190 0.272715 0.087 Uiso 1 1 calc R U . . .
C12 C -0.1500(4) 0.8068(3) 0.22976(15) 0.0597(11) Uani 1 1 d . . . . .
H26 H -0.095037 0.857922 0.221099 0.072 Uiso 1 1 calc R U . . .
C10 C -0.3249(5) 0.7516(4) 0.27311(17) 0.0739(14) Uani 1 1 d . . . . .
H24 H -0.387518 0.765014 0.293878 0.089 Uiso 1 1 calc R U . . .
C13 C 0.0667(4) 0.5711(3) 0.19951(15) 0.0593(11) Uani 1 1 d . . . . .
H20A H 0.005937 0.530502 0.215625 0.071 Uiso 1 1 calc R U . . .
H20B H 0.104905 0.529510 0.176687 0.071 Uiso 1 1 calc R U . . .
C26 C 0.3728(5) 1.0006(3) 0.13053(16) 0.0661(12) Uani 1 1 d . . . . .
H8 H 0.295356 0.998074 0.114826 0.079 Uiso 1 1 calc R U . . .
C28 C 0.4680(5) 0.8155(4) 0.05804(17) 0.0733(14) Uani 1 1 d . . . . .
H6 H 0.520128 0.862452 0.072570 0.088 Uiso 1 1 calc R U . . .
C34 C -0.0794(4) 0.9085(4) 0.04946(17) 0.0665(13) Uani 1 1 d . . . . .
C9 C -0.3144(5) 0.6575(4) 0.25537(17) 0.0735(14) Uani 1 1 d . . . . .
H23 H -0.370923 0.607294 0.263793 0.088 Uiso 1 1 calc R U . . .
C22 C 0.5313(5) 0.9208(4) 0.17558(18) 0.0780(14) Uani 1 1 d . . . . .
H12 H 0.564521 0.864067 0.189914 0.094 Uiso 1 1 calc R U . . .
C19 C 0.3245(6) 0.8408(4) 0.2861(2) 0.0867(17) Uani 1 1 d . . . . .
H15 H 0.388832 0.854507 0.266033 0.104 Uiso 1 1 calc R U . . .
C2 C -0.0352(5) 0.5684(4) 0.09599(16) 0.0695(13) Uani 1 1 d . . . . .
H32 H 0.047458 0.546604 0.102392 0.083 Uiso 1 1 calc R U . . .
C20 C 0.4201(4) 0.6971(3) 0.16908(15) 0.0606(11) Uani 1 1 d . . . . .
H13A H 0.403117 0.632625 0.154888 0.073 Uiso 1 1 calc R U . . .
H13B H 0.511359 0.708969 0.169220 0.073 Uiso 1 1 calc R U . . .
C6 C -0.2167(5) 0.6649(4) 0.11375(17) 0.0816(16) Uani 1 1 d . . . . .
H28 H -0.258201 0.709644 0.132456 0.098 Uiso 1 1 calc R U . . .
C40 C -0.0906(5) 0.8651(4) 0.00750(18) 0.0781(15) Uani 1 1 d . . . . .
C24 C 0.5470(6) 1.0961(5) 0.1589(2) 0.0895(18) Uani 1 1 d . . . . .
H10 H 0.590714 1.156915 0.161453 0.107 Uiso 1 1 calc R U . . .
C25 C 0.4372(6) 1.0905(4) 0.13398(19) 0.0815(15) Uani 1 1 d . . . . .
H9 H 0.405719 1.147461 0.119339 0.098 Uiso 1 1 calc R U . . .
C30 C 0.4192(7) 0.7211(5) -0.0072(2) 0.0920(18) Uani 1 1 d . . . . .
H4 H 0.437810 0.702582 -0.036366 0.110 Uiso 1 1 calc R U . . .
C32 C 0.2929(6) 0.7040(4) 0.05764(18) 0.0808(15) Uani 1 1 d . . . . .
H2 H 0.223896 0.674626 0.071725 0.097 Uiso 1 1 calc R U . . .
C29 C 0.4911(6) 0.7896(5) 0.0142(2) 0.0905(18) Uani 1 1 d . . . . .
H5 H 0.557692 0.820407 -0.000694 0.109 Uiso 1 1 calc R U . . .
C3 C -0.1000(7) 0.5359(4) 0.05703(18) 0.0915(18) Uani 1 1 d . . . . .
H31 H -0.059803 0.491870 0.037640 0.110 Uiso 1 1 calc R U . . .
C18 C 0.3246(9) 0.8870(5) 0.3270(3) 0.116(3) Uani 1 1 d . . . . .
H16 H 0.390112 0.930916 0.335261 0.140 Uiso 1 1 calc R U . . .
C23 C 0.5922(6) 1.0133(5) 0.1798(2) 0.0958(18) Uani 1 1 d . . . . .
H11 H 0.665980 1.018113 0.197408 0.115 Uiso 1 1 calc R U . . .
C41 C -0.0138(7) 0.7761(5) -0.0057(2) 0.108(2) Uani 1 1 d . . . . .
H41A H 0.074733 0.794315 -0.006241 0.162 Uiso 1 1 calc R U . . .
H41B H -0.041139 0.753682 -0.034883 0.162 Uiso 1 1 calc R U . . .
H41C H -0.025441 0.722739 0.015549 0.162 Uiso 1 1 calc R U . . .
C35 C -0.1473(5) 0.9901(5) 0.0631(2) 0.0887(17) Uani 1 1 d . . . . .
C17 C 0.2286(12) 0.8682(7) 0.3552(3) 0.137(4) Uani 1 1 d . . . . .
H17 H 0.229617 0.899736 0.383022 0.164 Uiso 1 1 calc R U . . .
C31 C 0.3188(7) 0.6785(5) 0.0138(2) 0.100(2) Uani 1 1 d . . . . .
H3 H 0.267383 0.632034 -0.001371 0.120 Uiso 1 1 calc R U . . .
C4 C -0.2199(8) 0.5677(5) 0.04728(19) 0.0967(19) Uani 1 1 d . . . . .
H30 H -0.261943 0.545658 0.021388 0.116 Uiso 1 1 calc R U . . .
C15 C 0.1298(7) 0.7543(5) 0.30326(19) 0.0971(19) Uani 1 1 d . . . . .
H19 H 0.064918 0.709350 0.295596 0.116 Uiso 1 1 calc R U . . .
C5 C -0.2769(7) 0.6305(5) 0.0750(2) 0.109(2) Uani 1 1 d . . . . .
H29 H -0.359486 0.652065 0.068263 0.131 Uiso 1 1 calc R U . . .
C39 C -0.1786(7) 0.9087(6) -0.0215(2) 0.105(2) Uani 1 1 d . . . . .
H39 H -0.190315 0.882196 -0.050091 0.126 Uiso 1 1 calc R U . . .
C38 C -0.2486(7) 0.9899(7) -0.0089(3) 0.124(3) Uani 1 1 d . . . . .
H38 H -0.306921 1.018080 -0.029161 0.149 Uiso 1 1 calc R U . . .
C37 C -0.2353(6) 1.0305(6) 0.0323(3) 0.113(2) Uani 1 1 d . . . . .
H37 H -0.284949 1.085486 0.040307 0.135 Uiso 1 1 calc R U . . .
C36 C -0.1297(8) 1.0352(6) 0.1081(3) 0.137(3) Uani 1 1 d . . . . .
H36A H -0.150692 0.986325 0.130499 0.205 Uiso 1 1 calc R U . . .
H36B H -0.184437 1.092760 0.110823 0.205 Uiso 1 1 calc R U . . .
H36C H -0.042448 1.055726 0.112298 0.205 Uiso 1 1 calc R U . . .
C16 C 0.1309(10) 0.8052(8) 0.3447(2) 0.131(3) Uani 1 1 d . . . . .
H18 H 0.065031 0.795653 0.364664 0.157 Uiso 1 1 calc R U . . .
P4 P 0.30694(16) 0.40019(11) 0.09712(5) 0.0837(4) Uani 1 1 d . . . . .
F3 F 0.2861(5) 0.4898(4) 0.12960(17) 0.170(2) Uani 1 1 d . . . . .
F6 F 0.3166(5) 0.3111(4) 0.06241(19) 0.177(2) Uani 1 1 d . . . . .
F5 F 0.4036(5) 0.3438(4) 0.1261(2) 0.192(2) Uani 1 1 d . . . . .
F4 F 0.1930(5) 0.3483(4) 0.11903(18) 0.173(2) Uani 1 1 d . . . . .
F2 F 0.2141(6) 0.4525(4) 0.06332(15) 0.174(2) Uani 1 1 d . . . . .
F1 F 0.4220(5) 0.4567(4) 0.0766(2) 0.196(3) Uani 1 1 d . . . . .

loop_
_atom_site_aniso_label
_atom_site_aniso_U_11
_atom_site_aniso_U_22
_atom_site_aniso_U_33
_atom_site_aniso_U_23
_atom_site_aniso_U_13
_atom_site_aniso_U_12
Ni1 0.0444(3) 0.0461(3) 0.0462(3) 0.0040(2) 0.0007(2) 0.0027(2)
Cl1 0.0695(7) 0.0490(6) 0.0684(7) -0.0083(5) 0.0081(5) -0.0022(5)
P1 0.0466(6) 0.0450(5) 0.0460(6) 0.0003(4) 0.0027(4) 0.0021(4)
P3 0.0459(6) 0.0477(6) 0.0524(6) 0.0030(5) 0.0038(5) 0.0029(5)
P2 0.0483(6) 0.0574(6) 0.0498(6) 0.0085(5) -0.0027(5) 0.0045(5)
O2 0.0483(16) 0.079(2) 0.0619(18) 0.0177(16) -0.0037(14) 0.0088(15)
O1 0.0647(19) 0.0633(19) 0.0683(19) 0.0233(16) -0.0132(15) -0.0056(15)
N1 0.059(2) 0.066(2) 0.062(2) 0.0168(19) -0.0082(19) -0.0037(19)
C7 0.043(2) 0.052(2) 0.044(2) -0.0010(17) 0.0012(16) 0.0017(18)
C27 0.050(2) 0.057(3) 0.058(3) 0.001(2) 0.008(2) 0.010(2)
C21 0.051(2) 0.058(3) 0.054(2) 0.001(2) 0.0056(19) -0.003(2)
C1 0.061(3) 0.046(2) 0.048(2) 0.0018(18) 0.0046(19) -0.0047(19)
C33 0.053(2) 0.052(2) 0.057(3) 0.002(2) 0.006(2) 0.001(2)
C14 0.072(3) 0.075(3) 0.053(3) 0.010(2) -0.008(2) 0.022(3)
C8 0.059(3) 0.058(3) 0.066(3) -0.001(2) 0.009(2) -0.003(2)
C11 0.069(3) 0.078(3) 0.070(3) -0.021(3) 0.009(3) 0.007(3)
C12 0.057(3) 0.058(3) 0.064(3) -0.005(2) 0.007(2) 0.002(2)
C10 0.059(3) 0.099(4) 0.065(3) 0.000(3) 0.020(2) 0.012(3)
C13 0.061(3) 0.050(2) 0.067(3) 0.007(2) 0.001(2) 0.000(2)
C26 0.068(3) 0.055(3) 0.075(3) 0.007(2) 0.002(2) -0.004(2)
C28 0.061(3) 0.086(4) 0.073(3) 0.001(3) 0.015(2) 0.002(3)
C34 0.058(3) 0.073(3) 0.068(3) 0.028(3) -0.010(2) -0.005(2)
C9 0.066(3) 0.081(4) 0.074(3) 0.010(3) 0.020(3) -0.005(3)
C22 0.072(3) 0.081(4) 0.080(4) 0.004(3) -0.011(3) -0.006(3)
C19 0.102(4) 0.072(3) 0.085(4) -0.008(3) -0.030(3) 0.009(3)
C2 0.075(3) 0.068(3) 0.066(3) -0.014(2) 0.012(2) -0.008(3)
C20 0.050(2) 0.060(3) 0.072(3) 0.012(2) 0.008(2) 0.008(2)
C6 0.086(4) 0.087(4) 0.070(3) -0.016(3) -0.026(3) 0.024(3)
C40 0.086(4) 0.078(4) 0.070(3) 0.022(3) -0.017(3) -0.015(3)
C24 0.100(5) 0.068(4) 0.102(4) -0.022(3) 0.024(4) -0.026(3)
C25 0.098(4) 0.058(3) 0.088(4) 0.000(3) 0.013(3) -0.007(3)
C30 0.114(5) 0.094(4) 0.068(4) -0.014(3) 0.023(3) 0.027(4)
C32 0.096(4) 0.070(3) 0.077(4) -0.019(3) 0.020(3) -0.007(3)
C29 0.085(4) 0.110(5) 0.078(4) 0.009(4) 0.035(3) 0.013(4)
C3 0.138(6) 0.079(4) 0.059(3) -0.022(3) 0.019(3) -0.021(4)
C18 0.159(7) 0.084(4) 0.104(5) -0.024(4) -0.053(5) 0.031(5)
C23 0.081(4) 0.099(5) 0.107(5) -0.017(4) -0.009(3) -0.032(4)
C41 0.140(6) 0.098(5) 0.085(4) -0.002(4) -0.024(4) -0.001(4)
C35 0.076(4) 0.099(4) 0.091(4) 0.021(3) -0.005(3) 0.020(3)
C17 0.205(11) 0.124(7) 0.080(5) -0.022(5) -0.022(6) 0.077(7)
C31 0.132(6) 0.083(4) 0.086(4) -0.028(3) 0.015(4) -0.005(4)
C4 0.140(6) 0.087(4) 0.062(3) -0.006(3) -0.029(4) -0.007(4)
C15 0.108(5) 0.123(5) 0.060(3) 0.005(3) 0.008(3) 0.031(4)
C5 0.120(5) 0.116(5) 0.089(4) -0.018(4) -0.050(4) 0.028(4)
C39 0.109(5) 0.122(6) 0.083(4) 0.038(4) -0.038(4) -0.022(4)
C38 0.103(5) 0.132(7) 0.135(7) 0.062(6) -0.035(5) 0.008(5)
C37 0.092(5) 0.119(6) 0.126(6) 0.033(5) -0.020(4) 0.029(4)
C36 0.137(6) 0.155(7) 0.118(6) -0.006(5) 0.000(5) 0.076(6)
C16 0.149(8) 0.172(9) 0.072(5) -0.001(5) 0.023(5) 0.055(7)
P4 0.1036(11) 0.0726(9) 0.0759(9) 0.0071(7) 0.0232(8) 0.0218(8)
F3 0.187(5) 0.160(4) 0.164(4) -0.090(4) 0.059(4) -0.031(4)
F6 0.177(5) 0.158(4) 0.197(5) -0.087(4) 0.031(4) 0.025(4)
F5 0.154(4) 0.174(5) 0.245(6) 0.079(5) -0.063(4) 0.013(4)
F4 0.156(4) 0.188(5) 0.176(5) 0.022(4) 0.054(4) -0.052(4)
F2 0.217(5) 0.192(5) 0.113(3) 0.020(3) -0.012(3) 0.085(4)
F1 0.180(5) 0.152(4) 0.260(6) 0.057(4) 0.124(5) 0.008(4)

_geom_special_details            
;
 All esds (except the esd in the dihedral angle between two l.s. planes)
 are estimated using the full covariance matrix.  The cell esds are taken
 into account individually in the estimation of esds in distances, angles
 and torsion angles; correlations between esds in cell parameters are only
 used when they are defined by crystal symmetry.  An approximate (isotropic)
 treatment of cell esds is used for estimating esds involving l.s. planes.
;

loop_
_geom_bond_atom_site_label_1
_geom_bond_atom_site_label_2
_geom_bond_distance
_geom_bond_site_symmetry_2
_geom_bond_publ_flag
Ni1 C33 1.841(5) . ?
Ni1 P2 2.1459(12) . ?
Ni1 P1 2.1953(11) . ?
Ni1 P3 2.2118(12) . ?
Ni1 Cl1 2.3522(12) . ?
P1 C7 1.807(4) . ?
P1 C1 1.808(4) . ?
P1 C13 1.849(4) . ?
P3 C21 1.804(4) . ?
P3 C27 1.805(4) . ?
P3 C20 1.837(4) . ?
P2 O1 1.590(3) . ?
P2 O2 1.591(3) . ?
P2 C14 1.779(5) . ?
O2 C20 1.439(5) . ?
O1 C13 1.434(5) . ?
N1 C33 1.149(5) . ?
N1 C34 1.410(6) . ?
C7 C12 1.374(6) . ?
C7 C8 1.393(6) . ?
C27 C32 1.372(6) . ?
C27 C28 1.382(6) . ?
C21 C26 1.377(6) . ?
C21 C22 1.378(6) . ?
C1 C6 1.369(6) . ?
C1 C2 1.370(6) . ?
C14 C15 1.373(8) . ?
C14 C19 1.393(7) . ?
C8 C9 1.358(6) . ?
C8 H22 0.9300 . ?
C11 C10 1.359(7) . ?
C11 C12 1.386(6) . ?
C11 H25 0.9300 . ?
C12 H26 0.9300 . ?
C10 C9 1.362(7) . ?
C10 H24 0.9300 . ?
C13 H20A 0.9700 . ?
C13 H20B 0.9700 . ?
C26 C25 1.374(7) . ?
C26 H8 0.9300 . ?
C28 C29 1.381(7) . ?
C28 H6 0.9300 . ?
C34 C35 1.362(8) . ?
C34 C40 1.383(7) . ?
C9 H23 0.9300 . ?
C22 C23 1.388(8) . ?
C22 H12 0.9300 . ?
C19 C18 1.367(8) . ?
C19 H15 0.9300 . ?
C2 C3 1.404(7) . ?
C2 H32 0.9300 . ?
C20 H13A 0.9700 . ?
C20 H13B 0.9700 . ?
C6 C5 1.385(7) . ?
C6 H28 0.9300 . ?
C40 C39 1.381(8) . ?
C40 C41 1.487(9) . ?
C24 C23 1.345(8) . ?
C24 C25 1.361(8) . ?
C24 H10 0.9300 . ?
C25 H9 0.9300 . ?
C30 C29 1.336(8) . ?
C30 C31 1.359(9) . ?
C30 H4 0.9300 . ?
C32 C31 1.387(8) . ?
C32 H2 0.9300 . ?
C29 H5 0.9300 . ?
C3 C4 1.352(9) . ?
C3 H31 0.9300 . ?
C18 C17 1.350(12) . ?
C18 H16 0.9300 . ?
C23 H11 0.9300 . ?
C41 H41A 0.9600 . ?
C41 H41B 0.9600 . ?
C41 H41C 0.9600 . ?
C35 C37 1.396(8) . ?
C35 C36 1.482(9) . ?
C17 C16 1.354(12) . ?
C17 H17 0.9300 . ?
C31 H3 0.9300 . ?
C4 C5 1.327(9) . ?
C4 H30 0.9300 . ?
C15 C16 1.412(10) . ?
C15 H19 0.9300 . ?
C5 H29 0.9300 . ?
C39 C38 1.361(10) . ?
C39 H39 0.9300 . ?
C38 C37 1.350(11) . ?
C38 H38 0.9300 . ?
C37 H37 0.9300 . ?
C36 H36A 0.9600 . ?
C36 H36B 0.9600 . ?
C36 H36C 0.9600 . ?
C16 H18 0.9300 . ?
P4 F5 1.517(5) . ?
P4 F4 1.537(5) . ?
P4 F2 1.553(5) . ?
P4 F3 1.553(4) . ?
P4 F1 1.558(5) . ?
P4 F6 1.578(5) . ?

loop_
_geom_angle_atom_site_label_1
_geom_angle_atom_site_label_2
_geom_angle_atom_site_label_3
_geom_angle
_geom_angle_site_symmetry_1
_geom_angle_site_symmetry_3
_geom_angle_publ_flag
C33 Ni1 P2 172.04(14) . . ?
C33 Ni1 P1 90.91(13) . . ?
P2 Ni1 P1 83.58(4) . . ?
C33 Ni1 P3 95.65(13) . . ?
P2 Ni1 P3 85.03(4) . . ?
P1 Ni1 P3 140.06(4) . . ?
C33 Ni1 Cl1 92.19(14) . . ?
P2 Ni1 Cl1 95.38(5) . . ?
P1 Ni1 Cl1 116.05(4) . . ?
P3 Ni1 Cl1 103.05(4) . . ?
C7 P1 C1 105.03(19) . . ?
C7 P1 C13 103.98(19) . . ?
C1 P1 C13 105.3(2) . . ?
C7 P1 Ni1 118.69(14) . . ?
C1 P1 Ni1 117.79(13) . . ?
C13 P1 Ni1 104.38(14) . . ?
C21 P3 C27 104.3(2) . . ?
C21 P3 C20 107.4(2) . . ?
C27 P3 C20 104.1(2) . . ?
C21 P3 Ni1 115.49(14) . . ?
C27 P3 Ni1 120.81(15) . . ?
C20 P3 Ni1 103.59(14) . . ?
O1 P2 O2 106.49(17) . . ?
O1 P2 C14 102.8(2) . . ?
O2 P2 C14 100.9(2) . . ?
O1 P2 Ni1 112.08(12) . . ?
O2 P2 Ni1 111.91(12) . . ?
C14 P2 Ni1 121.20(15) . . ?
C20 O2 P2 117.4(3) . . ?
C13 O1 P2 120.0(3) . . ?
C33 N1 C34 169.2(5) . . ?
C12 C7 C8 119.3(4) . . ?
C12 C7 P1 121.3(3) . . ?
C8 C7 P1 119.4(3) . . ?
C32 C27 C28 117.9(4) . . ?
C32 C27 P3 119.3(4) . . ?
C28 C27 P3 122.8(4) . . ?
C26 C21 C22 118.5(4) . . ?
C26 C21 P3 117.1(3) . . ?
C22 C21 P3 124.4(4) . . ?
C6 C1 C2 119.3(4) . . ?
C6 C1 P1 120.1(3) . . ?
C2 C1 P1 120.5(4) . . ?
N1 C33 Ni1 175.5(4) . . ?
C15 C14 C19 120.9(5) . . ?
C15 C14 P2 119.6(5) . . ?
C19 C14 P2 119.4(4) . . ?
C9 C8 C7 120.0(4) . . ?
C9 C8 H22 120.0 . . ?
C7 C8 H22 120.0 . . ?
C10 C11 C12 120.4(5) . . ?
C10 C11 H25 119.8 . . ?
C12 C11 H25 119.8 . . ?
C7 C12 C11 119.4(4) . . ?
C7 C12 H26 120.3 . . ?
C11 C12 H26 120.3 . . ?
C11 C10 C9 120.2(4) . . ?
C11 C10 H24 119.9 . . ?
C9 C10 H24 119.9 . . ?
O1 C13 P1 107.0(3) . . ?
O1 C13 H20A 110.3 . . ?
P1 C13 H20A 110.3 . . ?
O1 C13 H20B 110.3 . . ?
P1 C13 H20B 110.3 . . ?
H20A C13 H20B 108.6 . . ?
C25 C26 C21 121.1(5) . . ?
C25 C26 H8 119.4 . . ?
C21 C26 H8 119.4 . . ?
C29 C28 C27 120.4(5) . . ?
C29 C28 H6 119.8 . . ?
C27 C28 H6 119.8 . . ?
C35 C34 C40 124.5(5) . . ?
C35 C34 N1 116.4(5) . . ?
C40 C34 N1 119.1(5) . . ?
C8 C9 C10 120.6(5) . . ?
C8 C9 H23 119.7 . . ?
C10 C9 H23 119.7 . . ?
C21 C22 C23 119.1(5) . . ?
C21 C22 H12 120.5 . . ?
C23 C22 H12 120.5 . . ?
C18 C19 C14 119.8(7) . . ?
C18 C19 H15 120.1 . . ?
C14 C19 H15 120.1 . . ?
C1 C2 C3 118.9(5) . . ?
C1 C2 H32 120.6 . . ?
C3 C2 H32 120.6 . . ?
O2 C20 P3 107.6(3) . . ?
O2 C20 H13A 110.2 . . ?
P3 C20 H13A 110.2 . . ?
O2 C20 H13B 110.2 . . ?
P3 C20 H13B 110.2 . . ?
H13A C20 H13B 108.5 . . ?
C1 C6 C5 119.8(5) . . ?
C1 C6 H28 120.1 . . ?
C5 C6 H28 120.1 . . ?
C39 C40 C34 116.0(6) . . ?
C39 C40 C41 121.7(6) . . ?
C34 C40 C41 122.3(5) . . ?
C23 C24 C25 119.7(5) . . ?
C23 C24 H10 120.2 . . ?
C25 C24 H10 120.2 . . ?
C24 C25 C26 119.8(5) . . ?
C24 C25 H9 120.1 . . ?
C26 C25 H9 120.1 . . ?
C29 C30 C31 119.8(5) . . ?
C29 C30 H4 120.1 . . ?
C31 C30 H4 120.1 . . ?
C27 C32 C31 120.6(6) . . ?
C27 C32 H2 119.7 . . ?
C31 C32 H2 119.7 . . ?
C30 C29 C28 121.0(6) . . ?
C30 C29 H5 119.5 . . ?
C28 C29 H5 119.5 . . ?
C4 C3 C2 121.0(5) . . ?
C4 C3 H31 119.5 . . ?
C2 C3 H31 119.5 . . ?
C17 C18 C19 119.2(8) . . ?
C17 C18 H16 120.4 . . ?
C19 C18 H16 120.4 . . ?
C24 C23 C22 121.6(6) . . ?
C24 C23 H11 119.2 . . ?
C22 C23 H11 119.2 . . ?
C40 C41 H41A 109.5 . . ?
C40 C41 H41B 109.5 . . ?
H41A C41 H41B 109.5 . . ?
C40 C41 H41C 109.5 . . ?
H41A C41 H41C 109.5 . . ?
H41B C41 H41C 109.5 . . ?
C34 C35 C37 116.8(6) . . ?
C34 C35 C36 122.4(5) . . ?
C37 C35 C36 120.8(6) . . ?
C18 C17 C16 122.7(8) . . ?
C18 C17 H17 118.7 . . ?
C16 C17 H17 118.7 . . ?
C30 C31 C32 120.2(6) . . ?
C30 C31 H3 119.9 . . ?
C32 C31 H3 119.9 . . ?
C5 C4 C3 119.4(6) . . ?
C5 C4 H30 120.3 . . ?
C3 C4 H30 120.3 . . ?
C14 C15 C16 117.9(7) . . ?
C14 C15 H19 121.1 . . ?
C16 C15 H19 121.1 . . ?
C4 C5 C6 121.7(6) . . ?
C4 C5 H29 119.2 . . ?
C6 C5 H29 119.2 . . ?
C38 C39 C40 121.0(7) . . ?
C38 C39 H39 119.5 . . ?
C40 C39 H39 119.5 . . ?
C37 C38 C39 121.5(7) . . ?
C37 C38 H38 119.3 . . ?
C39 C38 H38 119.3 . . ?
C38 C37 C35 120.2(7) . . ?
C38 C37 H37 119.9 . . ?
C35 C37 H37 119.9 . . ?
C35 C36 H36A 109.5 . . ?
C35 C36 H36B 109.5 . . ?
H36A C36 H36B 109.5 . . ?
C35 C36 H36C 109.5 . . ?
H36A C36 H36C 109.5 . . ?
H36B C36 H36C 109.5 . . ?
C17 C16 C15 119.4(8) . . ?
C17 C16 H18 120.3 . . ?
C15 C16 H18 120.3 . . ?
F5 P4 F4 93.0(3) . . ?
F5 P4 F2 174.2(4) . . ?
F4 P4 F2 89.7(3) . . ?
F5 P4 F3 97.0(4) . . ?
F4 P4 F3 87.5(3) . . ?
F2 P4 F3 88.3(3) . . ?
F5 P4 F1 87.1(3) . . ?
F4 P4 F1 177.4(3) . . ?
F2 P4 F1 90.5(3) . . ?
F3 P4 F1 89.9(3) . . ?
F5 P4 F6 87.4(3) . . ?
F4 P4 F6 90.3(3) . . ?
F2 P4 F6 87.5(3) . . ?
F3 P4 F6 175.2(3) . . ?
F1 P4 F6 92.3(3) . . ?

loop_
_geom_torsion_atom_site_label_1
_geom_torsion_atom_site_label_2
_geom_torsion_atom_site_label_3
_geom_torsion_atom_site_label_4
_geom_torsion
_geom_torsion_site_symmetry_1
_geom_torsion_site_symmetry_2
_geom_torsion_site_symmetry_3
_geom_torsion_site_symmetry_4
_geom_torsion_publ_flag
O1 P2 O2 C20 102.0(3) . . . . ?
C14 P2 O2 C20 -151.0(3) . . . . ?
Ni1 P2 O2 C20 -20.8(3) . . . . ?
O2 P2 O1 C13 -118.9(3) . . . . ?
C14 P2 O1 C13 135.5(3) . . . . ?
Ni1 P2 O1 C13 3.8(4) . . . . ?
C1 P1 C7 C12 -124.0(4) . . . . ?
C13 P1 C7 C12 125.6(4) . . . . ?
Ni1 P1 C7 C12 10.3(4) . . . . ?
C1 P1 C7 C8 58.4(4) . . . . ?
C13 P1 C7 C8 -52.0(4) . . . . ?
Ni1 P1 C7 C8 -167.4(3) . . . . ?
C21 P3 C27 C32 -163.6(4) . . . . ?
C20 P3 C27 C32 84.0(4) . . . . ?
Ni1 P3 C27 C32 -31.6(4) . . . . ?
C21 P3 C27 C28 18.7(4) . . . . ?
C20 P3 C27 C28 -93.8(4) . . . . ?
Ni1 P3 C27 C28 150.6(3) . . . . ?
C27 P3 C21 C26 70.8(4) . . . . ?
C20 P3 C21 C26 -179.2(3) . . . . ?
Ni1 P3 C21 C26 -64.2(4) . . . . ?
C27 P3 C21 C22 -107.4(4) . . . . ?
C20 P3 C21 C22 2.6(5) . . . . ?
Ni1 P3 C21 C22 117.6(4) . . . . ?
C7 P1 C1 C6 28.9(4) . . . . ?
C13 P1 C1 C6 138.4(4) . . . . ?
Ni1 P1 C1 C6 -105.8(4) . . . . ?
C7 P1 C1 C2 -155.0(4) . . . . ?
C13 P1 C1 C2 -45.6(4) . . . . ?
Ni1 P1 C1 C2 70.3(4) . . . . ?
O1 P2 C14 C15 -35.0(5) . . . . ?
O2 P2 C14 C15 -144.9(4) . . . . ?
Ni1 P2 C14 C15 91.0(4) . . . . ?
O1 P2 C14 C19 148.9(4) . . . . ?
O2 P2 C14 C19 39.0(4) . . . . ?
Ni1 P2 C14 C19 -85.1(4) . . . . ?
C12 C7 C8 C9 0.5(7) . . . . ?
P1 C7 C8 C9 178.2(4) . . . . ?
C8 C7 C12 C11 0.2(7) . . . . ?
P1 C7 C12 C11 -177.4(4) . . . . ?
C10 C11 C12 C7 -0.3(7) . . . . ?
C12 C11 C10 C9 -0.2(8) . . . . ?
P2 O1 C13 P1 -27.4(4) . . . . ?
C7 P1 C13 O1 -87.6(3) . . . . ?
C1 P1 C13 O1 162.2(3) . . . . ?
Ni1 P1 C13 O1 37.5(3) . . . . ?
C22 C21 C26 C25 4.4(7) . . . . ?
P3 C21 C26 C25 -174.0(4) . . . . ?
C32 C27 C28 C29 -0.6(7) . . . . ?
P3 C27 C28 C29 177.3(4) . . . . ?
C33 N1 C34 C35 27(3) . . . . ?
C33 N1 C34 C40 -152(2) . . . . ?
C7 C8 C9 C10 -1.0(8) . . . . ?
C11 C10 C9 C8 0.9(8) . . . . ?
C26 C21 C22 C23 -2.2(8) . . . . ?
P3 C21 C22 C23 176.0(4) . . . . ?
C15 C14 C19 C18 2.0(8) . . . . ?
P2 C14 C19 C18 178.1(4) . . . . ?
C6 C1 C2 C3 -1.1(7) . . . . ?
P1 C1 C2 C3 -177.2(4) . . . . ?
P2 O2 C20 P3 39.3(4) . . . . ?
C21 P3 C20 O2 84.1(3) . . . . ?
C27 P3 C20 O2 -165.7(3) . . . . ?
Ni1 P3 C20 O2 -38.6(3) . . . . ?
C2 C1 C6 C5 1.3(8) . . . . ?
P1 C1 C6 C5 177.4(5) . . . . ?
C35 C34 C40 C39 -0.7(8) . . . . ?
N1 C34 C40 C39 177.8(5) . . . . ?
C35 C34 C40 C41 179.9(6) . . . . ?
N1 C34 C40 C41 -1.6(8) . . . . ?
C23 C24 C25 C26 0.3(9) . . . . ?
C21 C26 C25 C24 -3.5(8) . . . . ?
C28 C27 C32 C31 1.2(8) . . . . ?
P3 C27 C32 C31 -176.7(5) . . . . ?
C31 C30 C29 C28 2.4(10) . . . . ?
C27 C28 C29 C30 -1.3(9) . . . . ?
C1 C2 C3 C4 0.4(8) . . . . ?
C14 C19 C18 C17 -1.7(10) . . . . ?
C25 C24 C23 C22 1.8(10) . . . . ?
C21 C22 C23 C24 -0.9(9) . . . . ?
C40 C34 C35 C37 1.1(9) . . . . ?
N1 C34 C35 C37 -177.5(5) . . . . ?
C40 C34 C35 C36 -178.6(6) . . . . ?
N1 C34 C35 C36 2.8(9) . . . . ?
C19 C18 C17 C16 -0.3(12) . . . . ?
C29 C30 C31 C32 -1.7(10) . . . . ?
C27 C32 C31 C30 -0.2(10) . . . . ?
C2 C3 C4 C5 0.0(10) . . . . ?
C19 C14 C15 C16 -0.3(8) . . . . ?
P2 C14 C15 C16 -176.4(5) . . . . ?
C3 C4 C5 C6 0.2(11) . . . . ?
C1 C6 C5 C4 -0.9(11) . . . . ?
C34 C40 C39 C38 0.3(9) . . . . ?
C41 C40 C39 C38 179.7(7) . . . . ?
C40 C39 C38 C37 -0.4(12) . . . . ?
C39 C38 C37 C35 0.8(12) . . . . ?
C34 C35 C37 C38 -1.1(10) . . . . ?
C36 C35 C37 C38 178.7(8) . . . . ?
C18 C17 C16 C15 2.0(13) . . . . ?
C14 C15 C16 C17 -1.6(11) . . . . ?

_refine_diff_density_max         1.243
_refine_diff_density_min         -0.466
_refine_diff_density_rms         0.070

_shelx_res_file                  
;
TITL dp731_0m P -1 R = 0.06 New: P21/c
    shelx.res
    created by SHELXL-2018/3 at 11:20:37 on 01-May-2021
CELL  0.71073  10.4860  13.2706  29.8880   90.000   91.166   90.000
ZERR     4.00   0.0007   0.0009   0.0020    0.000    0.003    0.000
LATT   1
SYMM  - X, 1/2 + Y, 1/2 - Z
SFAC  C    H    CL   F    N    NI   O    P
UNIT  164 152 4 24 4 4 8 16
MERG   2
FMAP   2
PLAN   20
ACTA
BOND   $H
CONF
L.S.   20
TEMP    23.00
WGHT    0.070600    4.519400
FVAR       0.33541
NI1   6    0.139987    0.790801    0.163916    11.00000    0.04443    0.04615 =
         0.04624    0.00396    0.00070    0.00269
CL1   3    0.116053    0.947309    0.199725    11.00000    0.06947    0.04902 =
         0.06837   -0.00834    0.00814   -0.00222
P1    8   -0.013811    0.681224    0.173650    11.00000    0.04659    0.04505 =
         0.04601    0.00027    0.00271    0.00213
P3    8    0.336355    0.798236    0.138467    11.00000    0.04593    0.04766 =
         0.05241    0.00303    0.00378    0.00290
P2    8    0.225973    0.716357    0.220679    11.00000    0.04832    0.05739 =
         0.04983    0.00847   -0.00272    0.00450
O2    7    0.374168    0.696860    0.214122    11.00000    0.04828    0.07944 =
         0.06194    0.01766   -0.00367    0.00878
O1    7    0.163235    0.609334    0.229651    11.00000    0.06466    0.06326 =
         0.06825    0.02328   -0.01317   -0.00563
N1    5    0.005475    0.865714    0.081352    11.00000    0.05925    0.06570 =
         0.06215    0.01681   -0.00816   -0.00366
C7    1   -0.138689    0.711716    0.212145    11.00000    0.04325    0.05175 =
         0.04406   -0.00098    0.00116    0.00170
C27   1    0.367988    0.772138    0.080459    11.00000    0.05049    0.05659 =
         0.05795    0.00128    0.00799    0.01037
C21   1    0.420950    0.914075    0.149913    11.00000    0.05148    0.05792 =
         0.05423    0.00131    0.00559   -0.00310
C1    1   -0.095795    0.632757    0.124402    11.00000    0.06070    0.04593 =
         0.04784    0.00178    0.00463   -0.00472
C33   1    0.061756    0.836991    0.112185    11.00000    0.05282    0.05206 =
         0.05727    0.00211    0.00620    0.00077
C14   1    0.227718    0.773103    0.274627    11.00000    0.07192    0.07485 =
         0.05256    0.00970   -0.00831    0.02196
C8    1   -0.222343    0.636436    0.225489    11.00000    0.05918    0.05771 =
         0.06586   -0.00142    0.00928   -0.00306
AFIX  43
H22   2   -0.215103    0.571676    0.213923    11.00000   -1.20000
AFIX   0
C11   1   -0.244008    0.826025    0.260562    11.00000    0.06865    0.07778 =
         0.07042   -0.02091    0.00925    0.00655
AFIX  43
H25   2   -0.251807    0.890190    0.272715    11.00000   -1.20000
AFIX   0
C12   1   -0.149999    0.806837    0.229764    11.00000    0.05669    0.05827 =
         0.06435   -0.00514    0.00695    0.00178
AFIX  43
H26   2   -0.095037    0.857922    0.221099    11.00000   -1.20000
AFIX   0
C10   1   -0.324875    0.751625    0.273111    11.00000    0.05885    0.09870 =
         0.06493   -0.00003    0.01992    0.01217
AFIX  43
H24   2   -0.387518    0.765014    0.293878    11.00000   -1.20000
AFIX   0
C13   1    0.066733    0.571079    0.199509    11.00000    0.06091    0.05035 =
         0.06673    0.00750    0.00056   -0.00001
AFIX  23
H20A  2    0.005937    0.530502    0.215625    11.00000   -1.20000
H20B  2    0.104905    0.529510    0.176687    11.00000   -1.20000
AFIX   0
C26   1    0.372780    1.000579    0.130525    11.00000    0.06803    0.05542 =
         0.07478    0.00718    0.00242   -0.00401
AFIX  43
H8    2    0.295356    0.998074    0.114826    11.00000   -1.20000
AFIX   0
C28   1    0.468029    0.815539    0.058043    11.00000    0.06130    0.08629 =
         0.07275    0.00116    0.01512    0.00171
AFIX  43
H6    2    0.520128    0.862452    0.072570    11.00000   -1.20000
AFIX   0
C34   1   -0.079398    0.908534    0.049463    11.00000    0.05834    0.07271 =
         0.06807    0.02758   -0.01046   -0.00524
C9    1   -0.314448    0.657548    0.255369    11.00000    0.06594    0.08127 =
         0.07420    0.01000    0.02031   -0.00548
AFIX  43
H23   2   -0.370923    0.607294    0.263793    11.00000   -1.20000
AFIX   0
C22   1    0.531292    0.920761    0.175581    11.00000    0.07225    0.08125 =
         0.08007    0.00440   -0.01067   -0.00619
AFIX  43
H12   2    0.564521    0.864067    0.189914    11.00000   -1.20000
AFIX   0
C19   1    0.324500    0.840796    0.286115    11.00000    0.10184    0.07194 =
         0.08509   -0.00790   -0.03015    0.00945
AFIX  43
H15   2    0.388832    0.854507    0.266033    11.00000   -1.20000
AFIX   0
C2    1   -0.035203    0.568402    0.095985    11.00000    0.07496    0.06830 =
         0.06560   -0.01377    0.01225   -0.00760
AFIX  43
H32   2    0.047458    0.546604    0.102392    11.00000   -1.20000
AFIX   0
C20   1    0.420072    0.697116    0.169079    11.00000    0.05021    0.06034 =
         0.07166    0.01226    0.00794    0.00805
AFIX  23
H13A  2    0.403117    0.632625    0.154888    11.00000   -1.20000
H13B  2    0.511359    0.708969    0.169220    11.00000   -1.20000
AFIX   0
C6    1   -0.216676    0.664890    0.113747    11.00000    0.08635    0.08701 =
         0.07026   -0.01598   -0.02595    0.02354
AFIX  43
H28   2   -0.258201    0.709644    0.132456    11.00000   -1.20000
AFIX   0
C40   1   -0.090627    0.865071    0.007503    11.00000    0.08591    0.07766 =
         0.07004    0.02187   -0.01743   -0.01472
C24   1    0.547043    1.096129    0.158879    11.00000    0.09968    0.06768 =
         0.10196   -0.02205    0.02426   -0.02648
AFIX  43
H10   2    0.590714    1.156915    0.161453    11.00000   -1.20000
AFIX   0
C25   1    0.437165    1.090543    0.133980    11.00000    0.09835    0.05842 =
         0.08814   -0.00027    0.01254   -0.00669
AFIX  43
H9    2    0.405719    1.147461    0.119339    11.00000   -1.20000
AFIX   0
C30   1    0.419207    0.721089   -0.007206    11.00000    0.11436    0.09417 =
         0.06833   -0.01351    0.02331    0.02693
AFIX  43
H4    2    0.437810    0.702582   -0.036366    11.00000   -1.20000
AFIX   0
C32   1    0.292883    0.703992    0.057636    11.00000    0.09566    0.06995 =
         0.07745   -0.01919    0.02003   -0.00708
AFIX  43
H2    2    0.223896    0.674626    0.071725    11.00000   -1.20000
AFIX   0
C29   1    0.491082    0.789638    0.014182    11.00000    0.08497    0.11033 =
         0.07761    0.00944    0.03534    0.01256
AFIX  43
H5    2    0.557692    0.820407   -0.000694    11.00000   -1.20000
AFIX   0
C3    1   -0.099970    0.535909    0.057034    11.00000    0.13770    0.07881 =
         0.05865   -0.02191    0.01889   -0.02142
AFIX  43
H31   2   -0.059803    0.491870    0.037640    11.00000   -1.20000
AFIX   0
C18   1    0.324638    0.887015    0.326995    11.00000    0.15884    0.08393 =
         0.10396   -0.02387   -0.05303    0.03071
AFIX  43
H16   2    0.390112    0.930916    0.335261    11.00000   -1.20000
AFIX   0
C23   1    0.592177    1.013286    0.179751    11.00000    0.08092    0.09890 =
         0.10699   -0.01650   -0.00945   -0.03164
AFIX  43
H11   2    0.665980    1.018113    0.197408    11.00000   -1.20000
AFIX   0
C41   1   -0.013809    0.776061   -0.005687    11.00000    0.13987    0.09797 =
         0.08503   -0.00155   -0.02405   -0.00069
AFIX 137
H41A  2    0.074733    0.794315   -0.006241    11.00000   -1.50000
H41B  2   -0.041139    0.753682   -0.034883    11.00000   -1.50000
H41C  2   -0.025441    0.722739    0.015549    11.00000   -1.50000
AFIX   0
C35   1   -0.147338    0.990085    0.063087    11.00000    0.07587    0.09879 =
         0.09118    0.02130   -0.00483    0.02014
C17   1    0.228602    0.868184    0.355233    11.00000    0.20530    0.12413 =
         0.08024   -0.02236   -0.02192    0.07656
AFIX  43
H17   2    0.229617    0.899736    0.383022    11.00000   -1.20000
AFIX   0
C31   1    0.318820    0.678457    0.013755    11.00000    0.13248    0.08328 =
         0.08590   -0.02847    0.01521   -0.00465
AFIX  43
H3    2    0.267383    0.632034   -0.001371    11.00000   -1.20000
AFIX   0
C4    1   -0.219867    0.567661    0.047280    11.00000    0.14028    0.08661 =
         0.06199   -0.00597   -0.02906   -0.00690
AFIX  43
H30   2   -0.261943    0.545658    0.021388    11.00000   -1.20000
AFIX   0
C15   1    0.129846    0.754260    0.303264    11.00000    0.10832    0.12324 =
         0.05993    0.00504    0.00806    0.03075
AFIX  43
H19   2    0.064918    0.709350    0.295596    11.00000   -1.20000
AFIX   0
C5    1   -0.276918    0.630531    0.075016    11.00000    0.12048    0.11552 =
         0.08938   -0.01759   -0.05045    0.02794
AFIX  43
H29   2   -0.359486    0.652065    0.068263    11.00000   -1.20000
AFIX   0
C39   1   -0.178649    0.908703   -0.021496    11.00000    0.10926    0.12157 =
         0.08305    0.03757   -0.03782   -0.02181
AFIX  43
H39   2   -0.190315    0.882196   -0.050091    11.00000   -1.20000
AFIX   0
C38   1   -0.248642    0.989919   -0.008896    11.00000    0.10330    0.13168 =
         0.13482    0.06236   -0.03525    0.00786
AFIX  43
H38   2   -0.306921    1.018080   -0.029161    11.00000   -1.20000
AFIX   0
C37   1   -0.235350    1.030484    0.032348    11.00000    0.09192    0.11924 =
         0.12635    0.03297   -0.01997    0.02914
AFIX  43
H37   2   -0.284949    1.085486    0.040307    11.00000   -1.20000
AFIX   0
C36   1   -0.129674    1.035196    0.108144    11.00000    0.13691    0.15484 =
         0.11813   -0.00575   -0.00019    0.07612
AFIX 137
H36A  2   -0.150692    0.986325    0.130499    11.00000   -1.50000
H36B  2   -0.184437    1.092760    0.110823    11.00000   -1.50000
H36C  2   -0.042448    1.055726    0.112298    11.00000   -1.50000
AFIX   0
C16   1    0.130898    0.805235    0.344731    11.00000    0.14941    0.17163 =
         0.07178   -0.00146    0.02296    0.05498
AFIX  43
H18   2    0.065031    0.795653    0.364664    11.00000   -1.20000
AFIX   0
P4    8    0.306943    0.400191    0.097117    11.00000    0.10355    0.07256 =
         0.07592    0.00706    0.02321    0.02176
F3    4    0.286118    0.489760    0.129602    11.00000    0.18708    0.16023 =
         0.16450   -0.09045    0.05947   -0.03069
F6    4    0.316615    0.311074    0.062410    11.00000    0.17716    0.15810 =
         0.19740   -0.08674    0.03094    0.02510
F5    4    0.403597    0.343800    0.126107    11.00000    0.15375    0.17371 =
         0.24474    0.07940   -0.06318    0.01279
F4    4    0.192972    0.348309    0.119032    11.00000    0.15632    0.18806 =
         0.17629    0.02202    0.05404   -0.05217
F2    4    0.214126    0.452548    0.063320    11.00000    0.21689    0.19185 =
         0.11307    0.01989   -0.01229    0.08455
F1    4    0.422032    0.456682    0.076562    11.00000    0.17962    0.15181 =
         0.26032    0.05709    0.12375    0.00775
HKLF    4


REM  dp731_0m P -1 R = 0.06 New: P21/c
REM wR2 = 0.1781, GooF = S = 1.068, Restrained GooF = 1.068 for all data
REM R1 = 0.0540 for 5465 Fo > 4sig(Fo) and 0.1139 for all 9234 data
REM 507 parameters refined using 0 restraints

END

WGHT      0.0706      4.5195

REM Highest difference peak  1.243,  deepest hole -0.466,  1-sigma level  0.070
Q1    1   0.1169  1.1526  0.1398  11.00000  0.05    1.24
Q2    1   0.3892  0.4381  0.1566  11.00000  0.05    0.67
Q3    1   0.3008  0.4076  0.0511  11.00000  0.05    0.45
Q4    1   0.3810  0.4272  0.1192  11.00000  0.05    0.41
Q5    1   0.2641  0.5149  0.0933  11.00000  0.05    0.37
Q6    1  -0.0181  0.9010  0.1751  11.00000  0.05    0.35
Q7    1   0.2439  0.4427  0.1426  11.00000  0.05    0.35
Q8    1   0.0603  0.7226  0.1071  11.00000  0.05    0.32
Q9    1   0.3197  0.3259  0.1287  11.00000  0.05    0.31
Q10   1   0.3725  0.7029  0.0319  11.00000  0.05    0.31
Q11   1   0.1801  0.7003  0.1484  11.00000  0.05    0.30
Q12   1   0.3892  0.3206  0.0913  11.00000  0.05    0.29
Q13   1   0.1572  0.9421  0.1289  11.00000  0.05    0.29
Q14   1   0.1627  0.2465  0.1332  11.00000  0.05    0.28
Q15   1   0.2245  0.8582  0.2213  11.00000  0.05    0.28
Q16   1   0.1386  0.6280  0.1637  11.00000  0.05    0.26
Q17   1   0.4534  0.4021  0.0994  11.00000  0.05    0.26
Q18   1   0.3080  1.0170  0.0965  11.00000  0.05    0.25
Q19   1   0.4971  0.6829  0.1340  11.00000  0.05    0.25
Q20   1  -0.2077  0.5249  0.0146  11.00000  0.05    0.25
;
_shelx_res_checksum              55299
####################################################################### 
# 
# This file contains crystal structure data downloaded from the 
# Cambridge Structural Database (CSD) hosted by the Cambridge 
# Crystallographic Data Centre (CCDC).
# 
# Full information about CCDC data access policies and citation 
# guidelines are available at http://www.ccdc.cam.ac.uk/access/V1 
# 
# Audit and citation data items may have been added by the CCDC. 
# Please retain this information to preserve the provenance of 
# this file and to allow appropriate attribution of the data. 
# 
#######################################################################

data_LNiCNBu2
_database_code_depnum_ccdc_archive 'CCDC 2112707'
loop_
_audit_author_name
_audit_author_address
'Ganesan Mani'
;Indian Institute of Technology Kharagpur
India
;
_audit_update_record             
;
2021-12-09 deposited with the CCDC.	2021-12-21 downloaded from the CCDC.
;

_audit_creation_method           SHELXL-2018/3
_shelx_SHELXL_version_number     2018/3
_chemical_name_systematic        ?
_chemical_name_common            ?
_chemical_melting_point          ?
_chemical_formula_moiety         ?
_chemical_formula_sum            'C43 H49 Cl2 F12 N2 Ni O2 P5'
_chemical_formula_weight         1138.30

loop_
_atom_type_symbol
_atom_type_description
_atom_type_scat_dispersion_real
_atom_type_scat_dispersion_imag
_atom_type_scat_source
C C 0.0033 0.0016 'International Tables Vol C Tables 4.2.6.8 and 6.1.1.4'
H H 0.0000 0.0000 'International Tables Vol C Tables 4.2.6.8 and 6.1.1.4'
Cl Cl 0.1484 0.1585 'International Tables Vol C Tables 4.2.6.8 and 6.1.1.4'
F F 0.0171 0.0103 'International Tables Vol C Tables 4.2.6.8 and 6.1.1.4'
N N 0.0061 0.0033 'International Tables Vol C Tables 4.2.6.8 and 6.1.1.4'
Ni Ni 0.3393 1.1124 'International Tables Vol C Tables 4.2.6.8 and 6.1.1.4'
O O 0.0106 0.0060 'International Tables Vol C Tables 4.2.6.8 and 6.1.1.4'
P P 0.1023 0.0942 'International Tables Vol C Tables 4.2.6.8 and 6.1.1.4'

_space_group_crystal_system      monoclinic
_space_group_IT_number           14
_space_group_name_H-M_alt        'P 21/n'
_space_group_name_Hall           '-P 2yn'

_shelx_space_group_comment       
;
The symmetry employed for this shelxl refinement is uniquely defined
by the following loop, which should always be used as a source of
symmetry information in preference to the above space-group names.
They are only intended as comments.
;

loop_
_space_group_symop_operation_xyz
'x, y, z'
'-x+1/2, y+1/2, -z+1/2'
'-x, -y, -z'
'x-1/2, -y-1/2, z-1/2'

_cell_length_a                   11.235(2)
_cell_length_b                   22.991(4)
_cell_length_c                   20.206(4)
_cell_angle_alpha                90
_cell_angle_beta                 97.139(6)
_cell_angle_gamma                90
_cell_volume                     5178.8(16)
_cell_formula_units_Z            4
_cell_measurement_temperature    296(2)
_cell_measurement_reflns_used    105309
_cell_measurement_theta_min      2.216
_cell_measurement_theta_max      24.997

_exptl_crystal_description       needle
_exptl_crystal_colour            orange
_exptl_crystal_density_meas      ?
_exptl_crystal_density_method    ?
_exptl_crystal_density_diffrn    1.460
_exptl_crystal_F_000             2328
_exptl_transmission_factor_min   0.6925
_exptl_transmission_factor_max   0.7455
_exptl_crystal_size_max          0.180
_exptl_crystal_size_mid          0.160
_exptl_crystal_size_min          0.090
_exptl_absorpt_coefficient_mu    0.712
_shelx_estimated_absorpt_T_min   0.882
_shelx_estimated_absorpt_T_max   0.939
_exptl_absorpt_correction_type   multi-scan
_exptl_absorpt_correction_T_min  0.6925
_exptl_absorpt_correction_T_max  0.7455
_exptl_absorpt_process_details   
;
 SADABS 2016/2: Krause, L., Herbst-Irmer, R., Sheldrick G.M. & Stalke D.,
 J. Appl. Cryst. 48 (2015) 3-10
;
_exptl_absorpt_special_details   ?
_diffrn_ambient_temperature      296(2)
_diffrn_radiation_wavelength     0.71073
_diffrn_radiation_type           MoK\a
_diffrn_source                   'Fine focused sealed tube'
_diffrn_measurement_device_type  'APEX3 D8 QUEST PHOTON-II CCD'
_diffrn_measurement_method       '\w scans'
_diffrn_detector_area_resol_mean ?
_diffrn_reflns_number            105309
_diffrn_reflns_av_unetI/netI     0.0489
_diffrn_reflns_av_R_equivalents  0.0911
_diffrn_reflns_limit_h_min       -13
_diffrn_reflns_limit_h_max       13
_diffrn_reflns_limit_k_min       -27
_diffrn_reflns_limit_k_max       27
_diffrn_reflns_limit_l_min       -24
_diffrn_reflns_limit_l_max       24
_diffrn_reflns_theta_min         2.216
_diffrn_reflns_theta_max         24.997
_diffrn_reflns_theta_full        24.997
_diffrn_measured_fraction_theta_max 0.996
_diffrn_measured_fraction_theta_full 0.996
_diffrn_reflns_Laue_measured_fraction_max 0.996
_diffrn_reflns_Laue_measured_fraction_full 0.996
_diffrn_reflns_point_group_measured_fraction_max 0.996
_diffrn_reflns_point_group_measured_fraction_full 0.996
_reflns_number_total             9088
_reflns_number_gt                6270
_reflns_threshold_expression     'I > 2\s(I)'
_reflns_Friedel_coverage         0.000
_reflns_Friedel_fraction_max     .
_reflns_Friedel_fraction_full    .

_reflns_special_details          
;
 Reflections were merged by SHELXL according to the crystal
 class for the calculation of statistics and refinement.
 
 _reflns_Friedel_fraction is defined as the number of unique
 Friedel pairs measured divided by the number that would be
 possible theoretically, ignoring centric projections and
 systematic absences.
;

_computing_data_collection       ?
_computing_cell_refinement       ?
_computing_data_reduction        ?
_computing_structure_solution    'SHELXT 2014/5 (Sheldrick, 2014)'
_computing_structure_refinement  'SHELXL-2018/3 (Sheldrick, 2018)'
_computing_molecular_graphics    ortep
_computing_publication_material  ciftab
_refine_special_details          ?
_refine_ls_structure_factor_coef Fsqd
_refine_ls_matrix_type           full
_refine_ls_weighting_scheme      calc
_refine_ls_weighting_details     
'w=1/[\s^2^(Fo^2^)+(0.1160P)^2^+3.3924P] where P=(Fo^2^+2Fc^2^)/3'
_atom_sites_solution_primary     ?
_atom_sites_solution_secondary   ?
_atom_sites_solution_hydrogens   geom
_refine_ls_hydrogen_treatment    constr
_refine_ls_extinction_method     none
_refine_ls_extinction_coef       .
_refine_ls_number_reflns         9088
_refine_ls_number_parameters     546
_refine_ls_number_restraints     197
_refine_ls_R_factor_all          0.0943
_refine_ls_R_factor_gt           0.0658
_refine_ls_wR_factor_ref         0.2038
_refine_ls_wR_factor_gt          0.1895
_refine_ls_goodness_of_fit_ref   1.074
_refine_ls_restrained_S_all      1.137
_refine_ls_shift/su_max          0.001
_refine_ls_shift/su_mean         0.000

loop_
_atom_site_label
_atom_site_type_symbol
_atom_site_fract_x
_atom_site_fract_y
_atom_site_fract_z
_atom_site_U_iso_or_equiv
_atom_site_adp_type
_atom_site_occupancy
_atom_site_site_symmetry_order
_atom_site_calc_flag
_atom_site_refinement_flags_posn
_atom_site_refinement_flags_adp
_atom_site_refinement_flags_occupancy
_atom_site_disorder_assembly
_atom_site_disorder_group
Ni1 Ni -0.00869(4) -0.25780(2) 0.58864(3) 0.04575(19) Uani 1 1 d . . . . .
P5 P 0.14415(9) -0.29086(5) 0.65226(6) 0.0504(3) Uani 1 1 d . . . . .
P4 P -0.11488(9) -0.29712(5) 0.66314(5) 0.0501(3) Uani 1 1 d . . . . .
P3 P 0.09627(10) -0.17576(4) 0.58939(6) 0.0525(3) Uani 1 1 d . . . . .
O1 O 0.1091(3) -0.31383(14) 0.72167(15) 0.0671(8) Uani 1 1 d . . . . .
O2 O 0.2445(3) -0.24253(12) 0.66935(17) 0.0668(9) Uani 1 1 d . . . . .
N2 N 0.0076(3) -0.34334(17) 0.4720(2) 0.0620(9) Uani 1 1 d . . . . .
N1 N -0.2367(4) -0.20346(17) 0.5224(2) 0.0699(11) Uani 1 1 d . . . . .
C38 C 0.0049(4) -0.31255(19) 0.5160(2) 0.0555(11) Uani 1 1 d . . . . .
C34 C -0.3563(4) -0.1816(2) 0.4954(3) 0.0801(15) Uani 1 1 d . . . . .
C33 C -0.1479(4) -0.22247(18) 0.5471(2) 0.0561(10) Uani 1 1 d . . . . .
C13 C -0.0085(4) -0.3033(2) 0.7405(2) 0.0614(11) Uani 1 1 d . . . . .
H13A H -0.008449 -0.267652 0.766150 0.074 Uiso 1 1 calc R U . . .
H13B H -0.031820 -0.335108 0.767646 0.074 Uiso 1 1 calc R U . . .
C23 C 0.3079(3) -0.09800(14) 0.4649(2) 0.0899(18) Uani 1 1 d G . . . .
H23 H 0.354195 -0.064437 0.465148 0.108 Uiso 1 1 calc R U . . .
C22 C 0.2483(3) -0.11110(13) 0.51937(18) 0.0752(14) Uani 1 1 d G . . . .
H22 H 0.254714 -0.086305 0.556006 0.090 Uiso 1 1 calc R U . . .
C21 C 0.1792(3) -0.16126(13) 0.51905(15) 0.0613(11) Uani 1 1 d G . . . .
C26 C 0.1697(3) -0.19832(13) 0.46429(18) 0.0883(17) Uani 1 1 d G . . . .
H26 H 0.123398 -0.231877 0.464076 0.106 Uiso 1 1 calc R U . . .
C25 C 0.2293(4) -0.18522(19) 0.40985(16) 0.112(2) Uani 1 1 d G . . . .
H25 H 0.222878 -0.210010 0.373218 0.134 Uiso 1 1 calc R U . . .
C24 C 0.2984(3) -0.1351(2) 0.41017(18) 0.098(2) Uani 1 1 d G . . . .
H24 H 0.338276 -0.126290 0.373753 0.117 Uiso 1 1 calc R U . . .
C39 C 0.0145(5) -0.3828(2) 0.4146(3) 0.0762(14) Uani 1 1 d . . . . .
C37 C -0.4472(5) -0.2210(3) 0.5213(3) 0.0970(18) Uani 1 1 d . . . . .
H37A H -0.439955 -0.259424 0.503731 0.146 Uiso 1 1 calc R U . . .
H37B H -0.526444 -0.206356 0.507569 0.146 Uiso 1 1 calc R U . . .
H37C H -0.433047 -0.222247 0.569134 0.146 Uiso 1 1 calc R U . . .
C20 C 0.2128(4) -0.18236(18) 0.6627(2) 0.0662(12) Uani 1 1 d . . . . .
H20A H 0.282552 -0.159258 0.655990 0.079 Uiso 1 1 calc R U . . .
H20B H 0.181790 -0.168668 0.702586 0.079 Uiso 1 1 calc R U . . .
C10 C -0.2888(3) -0.47327(11) 0.6042(2) 0.0883(17) Uani 1 1 d G . . . .
H10 H -0.327011 -0.508223 0.591911 0.106 Uiso 1 1 calc R U . . .
C11 C -0.2284(3) -0.46651(12) 0.66804(18) 0.0918(17) Uani 1 1 d G . . . .
H11 H -0.226203 -0.496932 0.698500 0.110 Uiso 1 1 calc R U . . .
C12 C -0.1713(3) -0.41427(14) 0.68637(13) 0.0766(14) Uani 1 1 d G . . . .
H12 H -0.130896 -0.409746 0.729102 0.092 Uiso 1 1 calc R U . . .
C7 C -0.1746(2) -0.36880(10) 0.64085(14) 0.0539(10) Uani 1 1 d G . . . .
C8 C -0.2350(3) -0.37556(11) 0.57699(13) 0.0666(12) Uani 1 1 d G . . . .
H8 H -0.237203 -0.345140 0.546527 0.080 Uiso 1 1 calc R U . . .
C9 C -0.2921(3) -0.42780(14) 0.55865(14) 0.0785(14) Uani 1 1 d G . . . .
H9 H -0.332511 -0.432326 0.515924 0.094 Uiso 1 1 calc R U . . .
C40 C 0.0049(9) -0.4434(3) 0.4421(4) 0.152(4) Uani 1 1 d . . . . .
H40A H 0.067961 -0.449460 0.478020 0.228 Uiso 1 1 calc R U . . .
H40B H 0.012012 -0.471298 0.407452 0.228 Uiso 1 1 calc R U . . .
H40C H -0.071407 -0.447908 0.458194 0.228 Uiso 1 1 calc R U . . .
C4 C -0.4305(3) -0.18919(19) 0.7196(2) 0.106(2) Uani 1 1 d G . . . .
H4 H -0.494377 -0.166810 0.730251 0.127 Uiso 1 1 calc R U . . .
C5 C -0.4442(2) -0.2489(2) 0.7106(2) 0.099(2) Uani 1 1 d G . . . .
H5 H -0.517303 -0.266400 0.715153 0.118 Uiso 1 1 calc R U . . .
C6 C -0.3487(3) -0.28229(13) 0.69467(19) 0.0787(14) Uani 1 1 d G . . . .
H6 H -0.357852 -0.322216 0.688614 0.094 Uiso 1 1 calc R U . . .
C1 C -0.2394(2) -0.25607(13) 0.68781(18) 0.0613(12) Uani 1 1 d G . . . .
C2 C -0.2257(3) -0.19640(14) 0.6969(2) 0.0883(17) Uani 1 1 d G . . . .
H2 H -0.152548 -0.178856 0.692270 0.106 Uiso 1 1 calc R U . . .
C3 C -0.3212(4) -0.16296(13) 0.7128(2) 0.114(2) Uani 1 1 d G . . . .
H3 H -0.311997 -0.123038 0.718809 0.137 Uiso 1 1 calc R U . . .
C35 C -0.3660(6) -0.1851(4) 0.4193(3) 0.124(3) Uani 1 1 d . . . . .
H35A H -0.347722 -0.223945 0.406299 0.186 Uiso 1 1 calc R U . . .
H35B H -0.310369 -0.158382 0.403428 0.186 Uiso 1 1 calc R U . . .
H35C H -0.446139 -0.175247 0.400390 0.186 Uiso 1 1 calc R U . . .
C41 C 0.1331(5) -0.3719(3) 0.3904(3) 0.103(2) Uani 1 1 d . . . . .
H41A H 0.136294 -0.332439 0.375095 0.154 Uiso 1 1 calc R U . . .
H41B H 0.142834 -0.397950 0.354335 0.154 Uiso 1 1 calc R U . . .
H41C H 0.196311 -0.378259 0.426198 0.154 Uiso 1 1 calc R U . . .
C17 C 0.3605(4) -0.44102(18) 0.5817(2) 0.128(3) Uani 1 1 d G . . . .
H17 H 0.404538 -0.471605 0.566949 0.154 Uiso 1 1 calc R U . . .
C18 C 0.3827(3) -0.3843(2) 0.56272(19) 0.113(2) Uani 1 1 d G . . . .
H18 H 0.441582 -0.376971 0.535288 0.136 Uiso 1 1 calc R U . . .
C19 C 0.3168(3) -0.33860(15) 0.58474(18) 0.0825(15) Uani 1 1 d G . . . .
H19 H 0.331667 -0.300666 0.572048 0.099 Uiso 1 1 calc R U . . .
C14 C 0.2288(3) -0.34958(11) 0.62573(17) 0.0608(11) Uani 1 1 d G . . . .
C15 C 0.2066(3) -0.40628(14) 0.6447(2) 0.0873(16) Uani 1 1 d G . . . .
H15 H 0.147661 -0.413626 0.672130 0.105 Uiso 1 1 calc R U . . .
C16 C 0.2724(4) -0.45200(11) 0.6227(3) 0.122(3) Uani 1 1 d G . . . .
H16 H 0.257575 -0.489932 0.635370 0.146 Uiso 1 1 calc R U . . .
C30 C -0.1229(4) -0.01166(14) 0.6182(2) 0.117(2) Uani 1 1 d G . . . .
H30 H -0.169759 0.020878 0.623863 0.141 Uiso 1 1 calc R U . . .
C31 C -0.0703(5) -0.04231(17) 0.67360(18) 0.138(3) Uani 1 1 d G . . . .
H31 H -0.082031 -0.030273 0.716255 0.166 Uiso 1 1 calc R U . . .
C32 C -0.0002(4) -0.09094(15) 0.66521(14) 0.100(2) Uani 1 1 d G . . . .
H32 H 0.034945 -0.111442 0.702245 0.119 Uiso 1 1 calc R U . . .
C27 C 0.0173(3) -0.10892(11) 0.60146(16) 0.0615(11) Uani 1 1 d G . . . .
C28 C -0.0353(3) -0.07828(14) 0.54610(14) 0.0745(14) Uani 1 1 d G . . . .
H28 H -0.023533 -0.090311 0.503448 0.089 Uiso 1 1 calc R U . . .
C29 C -0.1053(3) -0.02965(15) 0.55449(19) 0.0993(19) Uani 1 1 d G . . . .
H29 H -0.140510 -0.009141 0.517457 0.119 Uiso 1 1 calc R U . . .
C42 C -0.0882(6) -0.3658(4) 0.3625(3) 0.135(3) Uani 1 1 d . . . . .
H42A H -0.162952 -0.373070 0.379434 0.202 Uiso 1 1 calc R U . . .
H42B H -0.084509 -0.388276 0.322830 0.202 Uiso 1 1 calc R U . . .
H42C H -0.082282 -0.325166 0.352335 0.202 Uiso 1 1 calc R U . . .
C36 C -0.3634(6) -0.1191(3) 0.5194(5) 0.154(4) Uani 1 1 d . . . . .
H36A H -0.354603 -0.118460 0.567300 0.231 Uiso 1 1 calc R U . . .
H36B H -0.439664 -0.102804 0.502265 0.231 Uiso 1 1 calc R U . . .
H36C H -0.300359 -0.096682 0.503895 0.231 Uiso 1 1 calc R U . . .
P1 P -0.47845(13) -0.36698(6) 0.36612(7) 0.0761(4) Uani 1 1 d . . . . .
F6 F -0.3730(3) -0.34267(17) 0.4180(2) 0.1163(12) Uani 1 1 d . . . . .
F3 F -0.5852(4) -0.3913(2) 0.31618(19) 0.1291(14) Uani 1 1 d . . . . .
F1 F -0.4383(5) -0.32671(19) 0.3106(2) 0.1449(17) Uani 1 1 d . . . . .
F5 F -0.3944(4) -0.41535(18) 0.3432(3) 0.1461(16) Uani 1 1 d . . . . .
F4 F -0.5154(5) -0.4105(3) 0.4205(2) 0.162(2) Uani 1 1 d . . . . .
F2 F -0.5599(4) -0.3191(2) 0.3895(3) 0.183(3) Uani 1 1 d . . . . .
P2 P 0.06910(15) -0.50352(6) 0.82785(8) 0.0865(5) Uani 1 1 d DG U . . .
F11 F -0.0613(4) -0.5248(3) 0.7891(3) 0.179(4) Uani 0.573(4) 1 d DG U P A 1
F10 F 0.1152(6) -0.4886(3) 0.7556(2) 0.192(4) Uani 0.573(4) 1 d DG U P A 1
F9 F 0.1993(3) -0.4822(3) 0.8665(3) 0.167(3) Uani 0.573(4) 1 d DG U P A 1
F8 F 0.0227(6) -0.5183(3) 0.9001(2) 0.180(4) Uani 0.573(4) 1 d DG U P A 1
F12 F 0.0171(6) -0.43680(12) 0.8317(3) 0.149(3) Uani 0.573(4) 1 d DG U P A 1
F7 F 0.1209(6) -0.57008(12) 0.8240(3) 0.175(4) Uani 0.573(4) 1 d DG U P A 1
F11A F -0.0659(9) -0.4972(6) 0.8330(7) 0.179(4) Uani 0.427(4) 1 d D . P A 2
F10A F 0.0282(16) -0.5147(8) 0.7537(5) 0.192(4) Uani 0.427(4) 1 d D . P A 2
F9A F 0.1996(9) -0.5176(6) 0.8198(8) 0.167(3) Uani 0.427(4) 1 d D . P A 2
F8A F 0.0932(15) -0.4916(7) 0.9027(5) 0.180(4) Uani 0.427(4) 1 d D . P A 2
F12A F 0.0883(13) -0.4405(4) 0.8038(6) 0.149(3) Uani 0.427(4) 1 d D . P A 2
F7A F 0.0576(15) -0.5669(4) 0.8495(8) 0.175(4) Uani 0.427(4) 1 d D . P A 2
Cl1 Cl 0.0034(3) -0.09527(17) 0.25257(16) 0.2120(12) Uani 1 1 d . . . . .
Cl2 Cl -0.1033(7) -0.1765(4) 0.3372(4) 0.2120(12) Uani 0.530(5) 1 d D . P B 1
C43 C -0.1057(12) -0.0991(6) 0.3044(6) 0.2120(12) Uani 1 1 d D . . . .
H43A H -0.183524 -0.090023 0.280195 0.254 Uiso 0.530(5) 1 calc R U P B 1
H43B H -0.089221 -0.071696 0.340946 0.254 Uiso 0.530(5) 1 calc R U P B 1
H43C H -0.122872 -0.060155 0.319205 0.254 Uiso 0.470(5) 1 calc R U P B 2
H43D H -0.178528 -0.114406 0.279763 0.254 Uiso 0.470(5) 1 calc R U P B 2
Cl2A Cl -0.0670(8) -0.1401(4) 0.3697(4) 0.2120(12) Uani 0.470(5) 1 d D . P B 2

loop_
_atom_site_aniso_label
_atom_site_aniso_U_11
_atom_site_aniso_U_22
_atom_site_aniso_U_33
_atom_site_aniso_U_23
_atom_site_aniso_U_13
_atom_site_aniso_U_12
Ni1 0.0415(3) 0.0452(3) 0.0496(4) 0.0039(2) 0.0022(2) 0.0070(2)
P5 0.0396(5) 0.0495(6) 0.0609(7) 0.0113(5) 0.0018(5) 0.0060(4)
P4 0.0414(5) 0.0595(7) 0.0496(6) 0.0002(5) 0.0061(5) 0.0042(4)
P3 0.0542(6) 0.0439(6) 0.0580(7) 0.0073(5) 0.0012(5) 0.0036(4)
O1 0.0487(16) 0.091(2) 0.0601(19) 0.0211(16) 0.0008(14) 0.0128(15)
O2 0.0505(17) 0.0536(17) 0.091(2) 0.0120(16) -0.0118(16) 0.0017(13)
N2 0.067(2) 0.061(2) 0.060(2) -0.010(2) 0.0170(19) -0.0004(18)
N1 0.060(2) 0.071(2) 0.074(3) 0.006(2) -0.011(2) 0.0144(19)
C38 0.049(2) 0.057(3) 0.062(3) 0.005(2) 0.011(2) 0.0014(19)
C34 0.060(3) 0.076(3) 0.097(4) 0.012(3) -0.019(3) 0.015(2)
C33 0.058(3) 0.049(2) 0.060(3) -0.001(2) 0.002(2) 0.007(2)
C13 0.053(2) 0.078(3) 0.053(3) 0.001(2) 0.006(2) 0.000(2)
C23 0.050(3) 0.094(4) 0.128(5) 0.044(4) 0.017(3) 0.007(3)
C22 0.051(3) 0.071(3) 0.103(4) 0.021(3) 0.006(3) 0.000(2)
C21 0.047(2) 0.061(3) 0.075(3) 0.016(2) 0.005(2) 0.004(2)
C26 0.101(4) 0.091(4) 0.078(4) 0.001(3) 0.031(3) -0.021(3)
C25 0.128(6) 0.127(6) 0.088(5) 0.000(4) 0.044(4) -0.015(5)
C24 0.073(4) 0.120(5) 0.105(5) 0.048(4) 0.032(3) 0.014(3)
C39 0.083(4) 0.079(3) 0.072(3) -0.025(3) 0.028(3) -0.006(3)
C37 0.071(4) 0.118(5) 0.098(4) 0.013(4) -0.007(3) 0.010(3)
C20 0.073(3) 0.046(2) 0.074(3) 0.004(2) -0.013(2) -0.001(2)
C10 0.073(3) 0.057(3) 0.134(5) -0.003(3) 0.010(3) -0.007(2)
C11 0.108(5) 0.065(3) 0.103(5) 0.014(3) 0.011(4) -0.001(3)
C12 0.084(3) 0.068(3) 0.075(3) 0.011(3) 0.002(3) 0.002(3)
C7 0.044(2) 0.059(3) 0.059(3) 0.002(2) 0.010(2) 0.0028(18)
C8 0.059(3) 0.062(3) 0.077(3) 0.005(2) 0.001(2) -0.004(2)
C9 0.064(3) 0.072(3) 0.096(4) -0.012(3) -0.006(3) -0.006(2)
C40 0.238(10) 0.072(4) 0.165(7) -0.032(5) 0.103(7) -0.028(5)
C4 0.081(4) 0.144(6) 0.092(4) -0.036(4) 0.011(3) 0.043(4)
C5 0.054(3) 0.155(6) 0.089(4) -0.004(4) 0.018(3) 0.014(3)
C6 0.055(3) 0.097(4) 0.087(4) 0.002(3) 0.018(3) 0.010(3)
C1 0.046(2) 0.082(3) 0.056(3) -0.008(2) 0.008(2) 0.009(2)
C2 0.072(3) 0.088(4) 0.107(4) -0.036(3) 0.019(3) 0.009(3)
C3 0.104(5) 0.111(5) 0.127(6) -0.049(4) 0.015(4) 0.036(4)
C35 0.093(5) 0.180(7) 0.094(5) 0.046(5) -0.005(4) 0.018(5)
C41 0.093(4) 0.127(5) 0.094(4) -0.012(4) 0.035(3) 0.017(4)
C17 0.106(5) 0.104(5) 0.169(7) -0.047(5) -0.006(5) 0.049(4)
C18 0.085(4) 0.155(7) 0.103(5) -0.009(5) 0.024(4) 0.046(4)
C19 0.073(3) 0.096(4) 0.082(4) 0.008(3) 0.022(3) 0.022(3)
C14 0.043(2) 0.060(3) 0.077(3) 0.010(2) -0.001(2) 0.0119(18)
C15 0.072(3) 0.058(3) 0.131(5) 0.012(3) 0.012(3) 0.008(2)
C16 0.097(5) 0.063(3) 0.200(8) -0.012(4) -0.002(5) 0.023(3)
C30 0.153(6) 0.068(4) 0.137(6) 0.019(4) 0.040(5) 0.042(4)
C31 0.228(9) 0.085(5) 0.111(5) 0.002(4) 0.058(6) 0.065(5)
C32 0.147(6) 0.068(3) 0.086(4) 0.006(3) 0.023(4) 0.035(3)
C27 0.073(3) 0.041(2) 0.072(3) 0.009(2) 0.014(2) 0.0011(19)
C28 0.082(3) 0.060(3) 0.081(4) 0.016(3) 0.009(3) 0.014(2)
C29 0.104(4) 0.064(3) 0.130(6) 0.026(4) 0.020(4) 0.024(3)
C42 0.092(5) 0.218(9) 0.094(5) -0.061(5) 0.007(4) 0.004(5)
C36 0.095(5) 0.090(4) 0.256(10) -0.049(6) -0.065(6) 0.040(4)
P1 0.0782(9) 0.0799(9) 0.0691(9) 0.0031(7) 0.0052(7) 0.0040(7)
F6 0.098(2) 0.127(3) 0.116(3) -0.011(2) -0.018(2) -0.015(2)
F3 0.117(3) 0.153(4) 0.109(3) -0.017(2) -0.022(2) -0.022(3)
F1 0.204(5) 0.121(3) 0.111(3) 0.036(3) 0.028(3) -0.030(3)
F5 0.135(3) 0.101(3) 0.203(5) -0.023(3) 0.023(3) 0.031(2)
F4 0.186(4) 0.203(5) 0.094(3) 0.030(3) 0.011(3) -0.084(4)
F2 0.107(3) 0.192(5) 0.245(6) -0.110(5) 0.005(4) 0.041(3)
P2 0.1048(12) 0.0625(8) 0.0907(11) 0.0077(7) 0.0059(9) 0.0039(7)
F11 0.157(5) 0.159(8) 0.199(10) 0.016(6) -0.065(7) -0.035(5)
F10 0.237(12) 0.230(11) 0.122(5) 0.025(5) 0.078(7) 0.032(9)
F9 0.117(4) 0.142(7) 0.231(9) -0.006(5) -0.027(5) -0.013(4)
F8 0.210(11) 0.209(10) 0.131(5) 0.049(5) 0.056(6) -0.012(7)
F12 0.220(10) 0.087(3) 0.136(7) -0.005(4) 0.002(5) 0.051(4)
F7 0.226(11) 0.082(3) 0.201(8) -0.028(4) -0.037(7) 0.063(5)
F11A 0.157(5) 0.159(8) 0.199(10) 0.016(6) -0.065(7) -0.035(5)
F10A 0.237(12) 0.230(11) 0.122(5) 0.025(5) 0.078(7) 0.032(9)
F9A 0.117(4) 0.142(7) 0.231(9) -0.006(5) -0.027(5) -0.013(4)
F8A 0.210(11) 0.209(10) 0.131(5) 0.049(5) 0.056(6) -0.012(7)
F12A 0.220(10) 0.087(3) 0.136(7) -0.005(4) 0.002(5) 0.051(4)
F7A 0.226(11) 0.082(3) 0.201(8) -0.028(4) -0.037(7) 0.063(5)
Cl1 0.216(3) 0.253(3) 0.172(2) -0.061(2) 0.0439(19) 0.036(2)
Cl2 0.216(3) 0.253(3) 0.172(2) -0.061(2) 0.0439(19) 0.036(2)
C43 0.216(3) 0.253(3) 0.172(2) -0.061(2) 0.0439(19) 0.036(2)
Cl2A 0.216(3) 0.253(3) 0.172(2) -0.061(2) 0.0439(19) 0.036(2)

_geom_special_details            
;
 All esds (except the esd in the dihedral angle between two l.s. planes)
 are estimated using the full covariance matrix.  The cell esds are taken
 into account individually in the estimation of esds in distances, angles
 and torsion angles; correlations between esds in cell parameters are only
 used when they are defined by crystal symmetry.  An approximate (isotropic)
 treatment of cell esds is used for estimating esds involving l.s. planes.
;

loop_
_geom_bond_atom_site_label_1
_geom_bond_atom_site_label_2
_geom_bond_distance
_geom_bond_site_symmetry_2
_geom_bond_publ_flag
Ni1 C33 1.866(4) . ?
Ni1 C38 1.955(5) . ?
Ni1 P5 2.1518(11) . ?
Ni1 P3 2.2234(12) . ?
Ni1 P4 2.2255(12) . ?
P5 O2 1.590(3) . ?
P5 O1 1.593(3) . ?
P5 C14 1.772(3) . ?
P4 C1 1.808(2) . ?
P4 C7 1.815(2) . ?
P4 C13 1.851(4) . ?
P3 C27 1.806(2) . ?
P3 C21 1.824(3) . ?
P3 C20 1.857(4) . ?
O1 C13 1.439(5) . ?
O2 C20 1.431(5) . ?
N2 C38 1.139(5) . ?
N2 C39 1.482(6) . ?
N1 C33 1.146(5) . ?
N1 C34 1.475(6) . ?
C34 C37 1.506(8) . ?
C34 C36 1.521(8) . ?
C34 C35 1.531(9) . ?
C13 H13A 0.9700 . ?
C13 H13B 0.9700 . ?
C23 C22 1.3900 . ?
C23 C24 1.3900 . ?
C23 H23 0.9300 . ?
C22 C21 1.3900 . ?
C22 H22 0.9300 . ?
C21 C26 1.3900 . ?
C26 C25 1.3900 . ?
C26 H26 0.9300 . ?
C25 C24 1.3900 . ?
C25 H25 0.9300 . ?
C24 H24 0.9300 . ?
C39 C41 1.496(7) . ?
C39 C40 1.509(9) . ?
C39 C42 1.513(9) . ?
C37 H37A 0.9600 . ?
C37 H37B 0.9600 . ?
C37 H37C 0.9600 . ?
C20 H20A 0.9700 . ?
C20 H20B 0.9700 . ?
C10 C11 1.3900 . ?
C10 C9 1.3900 . ?
C10 H10 0.9300 . ?
C11 C12 1.3900 . ?
C11 H11 0.9300 . ?
C12 C7 1.3900 . ?
C12 H12 0.9300 . ?
C7 C8 1.3900 . ?
C8 C9 1.3900 . ?
C8 H8 0.9300 . ?
C9 H9 0.9300 . ?
C40 H40A 0.9600 . ?
C40 H40B 0.9600 . ?
C40 H40C 0.9600 . ?
C4 C5 1.3900 . ?
C4 C3 1.3900 . ?
C4 H4 0.9300 . ?
C5 C6 1.3900 . ?
C5 H5 0.9300 . ?
C6 C1 1.3900 . ?
C6 H6 0.9300 . ?
C1 C2 1.3900 . ?
C2 C3 1.3900 . ?
C2 H2 0.9300 . ?
C3 H3 0.9300 . ?
C35 H35A 0.9600 . ?
C35 H35B 0.9600 . ?
C35 H35C 0.9600 . ?
C41 H41A 0.9600 . ?
C41 H41B 0.9600 . ?
C41 H41C 0.9600 . ?
C17 C18 1.3900 . ?
C17 C16 1.3900 . ?
C17 H17 0.9300 . ?
C18 C19 1.3900 . ?
C18 H18 0.9300 . ?
C19 C14 1.3900 . ?
C19 H19 0.9300 . ?
C14 C15 1.3900 . ?
C15 C16 1.3900 . ?
C15 H15 0.9300 . ?
C16 H16 0.9300 . ?
C30 C31 1.3900 . ?
C30 C29 1.3900 . ?
C30 H30 0.9300 . ?
C31 C32 1.3900 . ?
C31 H31 0.9300 . ?
C32 C27 1.3900 . ?
C32 H32 0.9300 . ?
C27 C28 1.3900 . ?
C28 C29 1.3900 . ?
C28 H28 0.9300 . ?
C29 H29 0.9300 . ?
C42 H42A 0.9600 . ?
C42 H42B 0.9600 . ?
C42 H42C 0.9600 . ?
C36 H36A 0.9600 . ?
C36 H36B 0.9600 . ?
C36 H36C 0.9600 . ?
P1 F2 1.543(4) . ?
P1 F1 1.564(4) . ?
P1 F5 1.566(4) . ?
P1 F3 1.571(4) . ?
P1 F4 1.579(4) . ?
P1 F6 1.583(4) . ?
P2 F8A 1.528(11) . ?
P2 F9A 1.529(10) . ?
P2 F7A 1.531(10) . ?
P2 F10A 1.534(11) . ?
P2 F11A 1.540(11) . ?
P2 F12A 1.552(9) . ?
P2 F7 1.6426 . ?
P2 F10 1.6443 . ?
P2 F8 1.6449 . ?
P2 F9 1.6452 . ?
P2 F12 1.6464 . ?
P2 F11 1.6471 . ?
Cl1 C43 1.710(12) . ?
Cl2 C43 1.898(15) . ?
C43 Cl2A 1.637(14) . ?
C43 H43A 0.9700 . ?
C43 H43B 0.9700 . ?
C43 H43C 0.9700 . ?
C43 H43D 0.9700 . ?

loop_
_geom_angle_atom_site_label_1
_geom_angle_atom_site_label_2
_geom_angle_atom_site_label_3
_geom_angle
_geom_angle_site_symmetry_1
_geom_angle_site_symmetry_3
_geom_angle_publ_flag
C33 Ni1 C38 94.69(18) . . ?
C33 Ni1 P5 169.79(14) . . ?
C38 Ni1 P5 95.19(13) . . ?
C33 Ni1 P3 92.74(14) . . ?
C38 Ni1 P3 117.43(13) . . ?
P5 Ni1 P3 84.98(4) . . ?
C33 Ni1 P4 89.49(14) . . ?
C38 Ni1 P4 110.17(13) . . ?
P5 Ni1 P4 84.70(4) . . ?
P3 Ni1 P4 131.95(5) . . ?
O2 P5 O1 106.67(18) . . ?
O2 P5 C14 101.85(16) . . ?
O1 P5 C14 102.38(16) . . ?
O2 P5 Ni1 112.01(11) . . ?
O1 P5 Ni1 112.12(11) . . ?
C14 P5 Ni1 120.44(13) . . ?
C1 P4 C7 105.52(15) . . ?
C1 P4 C13 104.35(19) . . ?
C7 P4 C13 108.66(19) . . ?
C1 P4 Ni1 118.20(13) . . ?
C7 P4 Ni1 114.45(11) . . ?
C13 P4 Ni1 104.94(15) . . ?
C27 P3 C21 104.87(15) . . ?
C27 P3 C20 105.74(19) . . ?
C21 P3 C20 105.0(2) . . ?
C27 P3 Ni1 116.98(12) . . ?
C21 P3 Ni1 118.13(12) . . ?
C20 P3 Ni1 104.88(15) . . ?
C13 O1 P5 120.8(3) . . ?
C20 O2 P5 119.6(3) . . ?
C38 N2 C39 178.4(5) . . ?
C33 N1 C34 174.7(5) . . ?
N2 C38 Ni1 176.6(4) . . ?
N1 C34 C37 107.0(4) . . ?
N1 C34 C36 106.6(4) . . ?
C37 C34 C36 113.1(6) . . ?
N1 C34 C35 107.5(5) . . ?
C37 C34 C35 110.5(5) . . ?
C36 C34 C35 111.8(6) . . ?
N1 C33 Ni1 176.3(4) . . ?
O1 C13 P4 107.9(3) . . ?
O1 C13 H13A 110.1 . . ?
P4 C13 H13A 110.1 . . ?
O1 C13 H13B 110.1 . . ?
P4 C13 H13B 110.1 . . ?
H13A C13 H13B 108.4 . . ?
C22 C23 C24 120.0 . . ?
C22 C23 H23 120.0 . . ?
C24 C23 H23 120.0 . . ?
C21 C22 C23 120.0 . . ?
C21 C22 H22 120.0 . . ?
C23 C22 H22 120.0 . . ?
C22 C21 C26 120.0 . . ?
C22 C21 P3 119.15(19) . . ?
C26 C21 P3 120.78(19) . . ?
C25 C26 C21 120.0 . . ?
C25 C26 H26 120.0 . . ?
C21 C26 H26 120.0 . . ?
C24 C25 C26 120.0 . . ?
C24 C25 H25 120.0 . . ?
C26 C25 H25 120.0 . . ?
C25 C24 C23 120.0 . . ?
C25 C24 H24 120.0 . . ?
C23 C24 H24 120.0 . . ?
N2 C39 C41 106.8(4) . . ?
N2 C39 C40 105.3(5) . . ?
C41 C39 C40 112.5(6) . . ?
N2 C39 C42 106.0(5) . . ?
C41 C39 C42 111.3(5) . . ?
C40 C39 C42 114.3(6) . . ?
C34 C37 H37A 109.5 . . ?
C34 C37 H37B 109.5 . . ?
H37A C37 H37B 109.5 . . ?
C34 C37 H37C 109.5 . . ?
H37A C37 H37C 109.5 . . ?
H37B C37 H37C 109.5 . . ?
O2 C20 P3 107.3(3) . . ?
O2 C20 H20A 110.3 . . ?
P3 C20 H20A 110.3 . . ?
O2 C20 H20B 110.3 . . ?
P3 C20 H20B 110.3 . . ?
H20A C20 H20B 108.5 . . ?
C11 C10 C9 120.0 . . ?
C11 C10 H10 120.0 . . ?
C9 C10 H10 120.0 . . ?
C12 C11 C10 120.0 . . ?
C12 C11 H11 120.0 . . ?
C10 C11 H11 120.0 . . ?
C7 C12 C11 120.0 . . ?
C7 C12 H12 120.0 . . ?
C11 C12 H12 120.0 . . ?
C12 C7 C8 120.0 . . ?
C12 C7 P4 122.69(17) . . ?
C8 C7 P4 117.05(17) . . ?
C7 C8 C9 120.0 . . ?
C7 C8 H8 120.0 . . ?
C9 C8 H8 120.0 . . ?
C8 C9 C10 120.0 . . ?
C8 C9 H9 120.0 . . ?
C10 C9 H9 120.0 . . ?
C39 C40 H40A 109.5 . . ?
C39 C40 H40B 109.5 . . ?
H40A C40 H40B 109.5 . . ?
C39 C40 H40C 109.5 . . ?
H40A C40 H40C 109.5 . . ?
H40B C40 H40C 109.5 . . ?
C5 C4 C3 120.0 . . ?
C5 C4 H4 120.0 . . ?
C3 C4 H4 120.0 . . ?
C6 C5 C4 120.0 . . ?
C6 C5 H5 120.0 . . ?
C4 C5 H5 120.0 . . ?
C5 C6 C1 120.0 . . ?
C5 C6 H6 120.0 . . ?
C1 C6 H6 120.0 . . ?
C2 C1 C6 120.0 . . ?
C2 C1 P4 118.32(19) . . ?
C6 C1 P4 121.61(19) . . ?
C1 C2 C3 120.0 . . ?
C1 C2 H2 120.0 . . ?
C3 C2 H2 120.0 . . ?
C2 C3 C4 120.0 . . ?
C2 C3 H3 120.0 . . ?
C4 C3 H3 120.0 . . ?
C34 C35 H35A 109.5 . . ?
C34 C35 H35B 109.5 . . ?
H35A C35 H35B 109.5 . . ?
C34 C35 H35C 109.5 . . ?
H35A C35 H35C 109.5 . . ?
H35B C35 H35C 109.5 . . ?
C39 C41 H41A 109.5 . . ?
C39 C41 H41B 109.5 . . ?
H41A C41 H41B 109.5 . . ?
C39 C41 H41C 109.5 . . ?
H41A C41 H41C 109.5 . . ?
H41B C41 H41C 109.5 . . ?
C18 C17 C16 120.0 . . ?
C18 C17 H17 120.0 . . ?
C16 C17 H17 120.0 . . ?
C19 C18 C17 120.0 . . ?
C19 C18 H18 120.0 . . ?
C17 C18 H18 120.0 . . ?
C18 C19 C14 120.0 . . ?
C18 C19 H19 120.0 . . ?
C14 C19 H19 120.0 . . ?
C15 C14 C19 120.0 . . ?
C15 C14 P5 120.6(2) . . ?
C19 C14 P5 119.3(2) . . ?
C14 C15 C16 120.0 . . ?
C14 C15 H15 120.0 . . ?
C16 C15 H15 120.0 . . ?
C15 C16 C17 120.0 . . ?
C15 C16 H16 120.0 . . ?
C17 C16 H16 120.0 . . ?
C31 C30 C29 120.0 . . ?
C31 C30 H30 120.0 . . ?
C29 C30 H30 120.0 . . ?
C30 C31 C32 120.0 . . ?
C30 C31 H31 120.0 . . ?
C32 C31 H31 120.0 . . ?
C31 C32 C27 120.0 . . ?
C31 C32 H32 120.0 . . ?
C27 C32 H32 120.0 . . ?
C32 C27 C28 120.0 . . ?
C32 C27 P3 120.45(19) . . ?
C28 C27 P3 119.30(19) . . ?
C29 C28 C27 120.0 . . ?
C29 C28 H28 120.0 . . ?
C27 C28 H28 120.0 . . ?
C28 C29 C30 120.0 . . ?
C28 C29 H29 120.0 . . ?
C30 C29 H29 120.0 . . ?
C39 C42 H42A 109.5 . . ?
C39 C42 H42B 109.5 . . ?
H42A C42 H42B 109.5 . . ?
C39 C42 H42C 109.5 . . ?
H42A C42 H42C 109.5 . . ?
H42B C42 H42C 109.5 . . ?
C34 C36 H36A 109.5 . . ?
C34 C36 H36B 109.5 . . ?
H36A C36 H36B 109.5 . . ?
C34 C36 H36C 109.5 . . ?
H36A C36 H36C 109.5 . . ?
H36B C36 H36C 109.5 . . ?
F2 P1 F1 91.9(4) . . ?
F2 P1 F5 179.2(3) . . ?
F1 P1 F5 88.2(3) . . ?
F2 P1 F3 91.0(3) . . ?
F1 P1 F3 90.9(3) . . ?
F5 P1 F3 89.8(3) . . ?
F2 P1 F4 91.2(4) . . ?
F1 P1 F4 176.9(3) . . ?
F5 P1 F4 88.7(3) . . ?
F3 P1 F4 88.6(2) . . ?
F2 P1 F6 88.2(2) . . ?
F1 P1 F6 90.4(2) . . ?
F5 P1 F6 91.0(2) . . ?
F3 P1 F6 178.5(2) . . ?
F4 P1 F6 90.1(2) . . ?
F8A P2 F9A 95.1(8) . . ?
F8A P2 F7A 84.1(8) . . ?
F9A P2 F7A 86.9(8) . . ?
F8A P2 F10A 172.8(9) . . ?
F9A P2 F10A 92.0(8) . . ?
F7A P2 F10A 95.5(9) . . ?
F8A P2 F11A 88.3(8) . . ?
F9A P2 F11A 172.8(7) . . ?
F7A P2 F11A 87.2(8) . . ?
F10A P2 F11A 84.5(8) . . ?
F8A P2 F12A 97.4(7) . . ?
F9A P2 F12A 89.5(7) . . ?
F7A P2 F12A 176.2(8) . . ?
F10A P2 F12A 83.5(8) . . ?
F11A P2 F12A 96.3(7) . . ?
F7 P2 F10 90.0 . . ?
F7 P2 F8 90.1 . . ?
F10 P2 F8 179.8 . . ?
F7 P2 F9 90.1 . . ?
F10 P2 F9 90.0 . . ?
F8 P2 F9 90.1 . . ?
F7 P2 F12 180.0 . . ?
F10 P2 F12 90.0 . . ?
F8 P2 F12 89.9 . . ?
F9 P2 F12 89.9 . . ?
F7 P2 F11 90.0 . . ?
F10 P2 F11 90.0 . . ?
F8 P2 F11 89.9 . . ?
F9 P2 F11 179.9 . . ?
F12 P2 F11 90.0 . . ?
Cl2A C43 Cl1 112.6(8) . . ?
Cl1 C43 Cl2 106.3(7) . . ?
Cl1 C43 H43A 110.5 . . ?
Cl2 C43 H43A 110.5 . . ?
Cl1 C43 H43B 110.5 . . ?
Cl2 C43 H43B 110.5 . . ?
H43A C43 H43B 108.7 . . ?
Cl2A C43 H43C 109.1 . . ?
Cl1 C43 H43C 109.1 . . ?
Cl2A C43 H43D 109.1 . . ?
Cl1 C43 H43D 109.1 . . ?
H43C C43 H43D 107.8 . . ?

loop_
_geom_torsion_atom_site_label_1
_geom_torsion_atom_site_label_2
_geom_torsion_atom_site_label_3
_geom_torsion_atom_site_label_4
_geom_torsion
_geom_torsion_site_symmetry_1
_geom_torsion_site_symmetry_2
_geom_torsion_site_symmetry_3
_geom_torsion_site_symmetry_4
_geom_torsion_publ_flag
O2 P5 O1 C13 113.5(3) . . . . ?
C14 P5 O1 C13 -140.0(3) . . . . ?
Ni1 P5 O1 C13 -9.5(4) . . . . ?
O1 P5 O2 C20 -102.2(4) . . . . ?
C14 P5 O2 C20 150.9(3) . . . . ?
Ni1 P5 O2 C20 20.8(4) . . . . ?
P5 O1 C13 P4 28.0(4) . . . . ?
C1 P4 C13 O1 -157.4(3) . . . . ?
C7 P4 C13 O1 90.4(3) . . . . ?
Ni1 P4 C13 O1 -32.4(3) . . . . ?
C24 C23 C22 C21 0.0 . . . . ?
C23 C22 C21 C26 0.0 . . . . ?
C23 C22 C21 P3 -177.2(2) . . . . ?
C27 P3 C21 C22 49.5(2) . . . . ?
C20 P3 C21 C22 -61.7(2) . . . . ?
Ni1 P3 C21 C22 -178.09(15) . . . . ?
C27 P3 C21 C26 -127.6(2) . . . . ?
C20 P3 C21 C26 121.2(2) . . . . ?
Ni1 P3 C21 C26 4.8(2) . . . . ?
C22 C21 C26 C25 0.0 . . . . ?
P3 C21 C26 C25 177.1(2) . . . . ?
C21 C26 C25 C24 0.0 . . . . ?
C26 C25 C24 C23 0.0 . . . . ?
C22 C23 C24 C25 0.0 . . . . ?
P5 O2 C20 P3 -35.8(5) . . . . ?
C27 P3 C20 O2 157.7(3) . . . . ?
C21 P3 C20 O2 -91.7(3) . . . . ?
Ni1 P3 C20 O2 33.4(4) . . . . ?
C9 C10 C11 C12 0.0 . . . . ?
C10 C11 C12 C7 0.0 . . . . ?
C11 C12 C7 C8 0.0 . . . . ?
C11 C12 C7 P4 174.0(2) . . . . ?
C1 P4 C7 C12 -91.7(2) . . . . ?
C13 P4 C7 C12 19.8(2) . . . . ?
Ni1 P4 C7 C12 136.66(16) . . . . ?
C1 P4 C7 C8 82.5(2) . . . . ?
C13 P4 C7 C8 -166.1(2) . . . . ?
Ni1 P4 C7 C8 -49.21(19) . . . . ?
C12 C7 C8 C9 0.0 . . . . ?
P4 C7 C8 C9 -174.3(2) . . . . ?
C7 C8 C9 C10 0.0 . . . . ?
C11 C10 C9 C8 0.0 . . . . ?
C3 C4 C5 C6 0.0 . . . . ?
C4 C5 C6 C1 0.0 . . . . ?
C5 C6 C1 C2 0.0 . . . . ?
C5 C6 C1 P4 -176.9(3) . . . . ?
C7 P4 C1 C2 -169.3(2) . . . . ?
C13 P4 C1 C2 76.3(3) . . . . ?
Ni1 P4 C1 C2 -39.8(2) . . . . ?
C7 P4 C1 C6 7.6(3) . . . . ?
C13 P4 C1 C6 -106.8(3) . . . . ?
Ni1 P4 C1 C6 137.16(19) . . . . ?
C6 C1 C2 C3 0.0 . . . . ?
P4 C1 C2 C3 177.0(3) . . . . ?
C1 C2 C3 C4 0.0 . . . . ?
C5 C4 C3 C2 0.0 . . . . ?
C16 C17 C18 C19 0.0 . . . . ?
C17 C18 C19 C14 0.0 . . . . ?
C18 C19 C14 C15 0.0 . . . . ?
C18 C19 C14 P5 -179.0(3) . . . . ?
O2 P5 C14 C15 139.2(2) . . . . ?
O1 P5 C14 C15 28.9(3) . . . . ?
Ni1 P5 C14 C15 -96.2(2) . . . . ?
O2 P5 C14 C19 -41.8(3) . . . . ?
O1 P5 C14 C19 -152.0(2) . . . . ?
Ni1 P5 C14 C19 82.8(2) . . . . ?
C19 C14 C15 C16 0.0 . . . . ?
P5 C14 C15 C16 179.0(3) . . . . ?
C14 C15 C16 C17 0.0 . . . . ?
C18 C17 C16 C15 0.0 . . . . ?
C29 C30 C31 C32 0.0 . . . . ?
C30 C31 C32 C27 0.0 . . . . ?
C31 C32 C27 C28 0.0 . . . . ?
C31 C32 C27 P3 -174.2(3) . . . . ?
C21 P3 C27 C32 -145.0(2) . . . . ?
C20 P3 C27 C32 -34.3(3) . . . . ?
Ni1 P3 C27 C32 82.0(2) . . . . ?
C21 P3 C27 C28 40.8(3) . . . . ?
C20 P3 C27 C28 151.4(3) . . . . ?
Ni1 P3 C27 C28 -92.3(2) . . . . ?
C32 C27 C28 C29 0.0 . . . . ?
P3 C27 C28 C29 174.3(3) . . . . ?
C27 C28 C29 C30 0.0 . . . . ?
C31 C30 C29 C28 0.0 . . . . ?

_refine_diff_density_max         1.079
_refine_diff_density_min         -0.641
_refine_diff_density_rms         0.068

_shelx_res_file                  
;
TITL gm_dp_729_P -1 R = 0.11 New: P21/n
    shelx.res
    created by SHELXL-2018/3 at 18:50:38 on 19-Jul-2021
CELL  0.71073  11.2350  22.9910  20.2060   90.000   97.139   90.000
ZERR     4.00   0.0020   0.0040   0.0040    0.000    0.006    0.000
LATT   1
SYMM  1/2 - X, 1/2 + Y, 1/2 - Z
SFAC  C    H    CL   F    N    NI   O    P
UNIT  172 196 8 48 8 4 8 20
MERG   2
OMIT    -2.00  50.00
SIMU P2 F11 F10 F9 F8 F12 F7
SADI P2 F11 P2 F10 P2 F9 P2 F8 P2 F12 P2 F7
RIGU P2 F11 F10 F9 F8 F12 F7
SADI 0.04 F11 F10 F11 F8 F11 F12 F11 F7 F9 F10 F9 F8 F9 F12 F9 F7
SADI 0.05 F11 F9 F10 F8 F7 F12
SADI P2 F11 P2 F11A
SADI P2 F10 P2 F10A
SADI P2 F8 P2 F8A
SADI P2 F12 P2 F12A
SADI P2 F7 P2 F7A
SADI P2 F9 P2 F9A
EADP F9 F9A
EADP F11A F11
EADP F12 F12A
EADP F7A F7
EADP F10 F10A
EADP F8A F8
SADI Cl2 C43 Cl2A C43
EADP Cl2 Cl2A Cl1 C43
MORE -1
FMAP   2
PLAN   11
SIZE     0.090   0.160   0.180
ACTA
HTAB    2.00000
BOND   $H
CONF
L.S.   20
TEMP    23.00
WGHT    0.116000    3.392400
FVAR       0.27427   0.57334   0.52989
NI1   6   -0.008686   -0.257796    0.588645    11.00000    0.04155    0.04521 =
         0.04963    0.00386    0.00219    0.00700
P5    8    0.144154   -0.290856    0.652260    11.00000    0.03964    0.04952 =
         0.06090    0.01132    0.00183    0.00605
P4    8   -0.114884   -0.297124    0.663136    11.00000    0.04136    0.05948 =
         0.04955    0.00017    0.00610    0.00423
P3    8    0.096271   -0.175761    0.589389    11.00000    0.05424    0.04391 =
         0.05801    0.00725    0.00116    0.00360
O1    7    0.109066   -0.313833    0.721671    11.00000    0.04872    0.09104 =
         0.06006    0.02112    0.00083    0.01277
O2    7    0.244529   -0.242535    0.669347    11.00000    0.05047    0.05360 =
         0.09101    0.01205   -0.01175    0.00171
N2    5    0.007580   -0.343341    0.472012    11.00000    0.06707    0.06088 =
         0.06022   -0.01008    0.01698   -0.00035
N1    5   -0.236682   -0.203457    0.522376    11.00000    0.05995    0.07065 =
         0.07421    0.00646   -0.01100    0.01443
C38   1    0.004859   -0.312554    0.515966    11.00000    0.04906    0.05681 =
         0.06171    0.00537    0.01107    0.00138
C34   1   -0.356336   -0.181569    0.495440    11.00000    0.05986    0.07647 =
         0.09672    0.01193   -0.01884    0.01486
C33   1   -0.147854   -0.222471    0.547141    11.00000    0.05770    0.04924 =
         0.06012   -0.00076    0.00232    0.00727
C13   1   -0.008478   -0.303299    0.740470    11.00000    0.05285    0.07781 =
         0.05336    0.00094    0.00641    0.00000
AFIX  23
H13A  2   -0.008449   -0.267652    0.766150    11.00000   -1.20000
H13B  2   -0.031820   -0.335108    0.767646    11.00000   -1.20000
AFIX  66
C23   1    0.307936   -0.097997    0.464933    11.00000    0.04989    0.09377 =
         0.12751    0.04430    0.01672    0.00662
AFIX  43
H23   2    0.354195   -0.064437    0.465148    11.00000   -1.20000
AFIX  65
C22   1    0.248334   -0.111099    0.519369    11.00000    0.05116    0.07056 =
         0.10298    0.02120    0.00642    0.00002
AFIX  43
H22   2    0.254714   -0.086305    0.556006    11.00000   -1.20000
AFIX  65
C21   1    0.179194   -0.161259    0.519048    11.00000    0.04667    0.06148 =
         0.07520    0.01557    0.00496    0.00426
C26   1    0.169657   -0.198317    0.464291    11.00000    0.10084    0.09059 =
         0.07849    0.00108    0.03073   -0.02080
AFIX  43
H26   2    0.123398   -0.231877    0.464076    11.00000   -1.20000
AFIX  65
C25   1    0.229259   -0.185215    0.409854    11.00000    0.12810    0.12688 =
         0.08849    0.00046    0.04363   -0.01465
AFIX  43
H25   2    0.222878   -0.210010    0.373218    11.00000   -1.20000
AFIX  65
C24   1    0.298399   -0.135056    0.410175    11.00000    0.07308    0.12045 =
         0.10459    0.04829    0.03176    0.01358
AFIX  43
H24   2    0.338276   -0.126290    0.373753    11.00000   -1.20000
AFIX   0
C39   1    0.014534   -0.382761    0.414576    11.00000    0.08253    0.07874 =
         0.07189   -0.02533    0.02762   -0.00560
C37   1   -0.447180   -0.220971    0.521314    11.00000    0.07074    0.11812 =
         0.09777    0.01340   -0.00684    0.01046
AFIX 137
H37A  2   -0.439955   -0.259424    0.503731    11.00000   -1.50000
H37B  2   -0.526444   -0.206356    0.507569    11.00000   -1.50000
H37C  2   -0.433047   -0.222247    0.569134    11.00000   -1.50000
AFIX   0
C20   1    0.212785   -0.182359    0.662663    11.00000    0.07280    0.04635 =
         0.07394    0.00443   -0.01260   -0.00083
AFIX  23
H20A  2    0.282552   -0.159258    0.655990    11.00000   -1.20000
H20B  2    0.181790   -0.168668    0.702586    11.00000   -1.20000
AFIX  66
C10   1   -0.288806   -0.473273    0.604178    11.00000    0.07332    0.05712 =
         0.13385   -0.00338    0.01035   -0.00663
AFIX  43
H10   2   -0.327011   -0.508223    0.591911    11.00000   -1.20000
AFIX  65
C11   1   -0.228408   -0.466508    0.668040    11.00000    0.10753    0.06451 =
         0.10298    0.01350    0.01104   -0.00062
AFIX  43
H11   2   -0.226203   -0.496932    0.698500    11.00000   -1.20000
AFIX  65
C12   1   -0.171306   -0.414271    0.686375    11.00000    0.08419    0.06819 =
         0.07532    0.01061    0.00213    0.00217
AFIX  43
H12   2   -0.130896   -0.409746    0.729102    11.00000   -1.20000
AFIX  65
C7    1   -0.174601   -0.368799    0.640848    11.00000    0.04421    0.05917 =
         0.05918    0.00208    0.00999    0.00284
C8    1   -0.234999   -0.375564    0.576987    11.00000    0.05889    0.06188 =
         0.07708    0.00459    0.00057   -0.00397
AFIX  43
H8    2   -0.237203   -0.345140    0.546527    11.00000   -1.20000
AFIX  65
C9    1   -0.292101   -0.427800    0.558651    11.00000    0.06380    0.07178 =
         0.09581   -0.01209   -0.00623   -0.00602
AFIX  43
H9    2   -0.332511   -0.432326    0.515924    11.00000   -1.20000
AFIX   0
C40   1    0.004899   -0.443368    0.442060    11.00000    0.23801    0.07154 =
         0.16520   -0.03211    0.10311   -0.02830
AFIX 137
H40A  2    0.067961   -0.449460    0.478020    11.00000   -1.50000
H40B  2    0.012012   -0.471298    0.407452    11.00000   -1.50000
H40C  2   -0.071407   -0.447908    0.458194    11.00000   -1.50000
AFIX  66
C4    1   -0.430459   -0.189185    0.719612    11.00000    0.08136    0.14435 =
         0.09236   -0.03572    0.01123    0.04284
AFIX  43
H4    2   -0.494377   -0.166810    0.730251    11.00000   -1.20000
AFIX  65
C5    1   -0.444195   -0.248853    0.710567    11.00000    0.05413    0.15512 =
         0.08891   -0.00389    0.01754    0.01442
AFIX  43
H5    2   -0.517303   -0.266400    0.715153    11.00000   -1.20000
AFIX  65
C6    1   -0.348662   -0.282295    0.694666    11.00000    0.05497    0.09657 =
         0.08697    0.00173    0.01833    0.01019
AFIX  43
H6    2   -0.357852   -0.322216    0.688614    11.00000   -1.20000
AFIX  65
C1    1   -0.239393   -0.256069    0.687811    11.00000    0.04568    0.08233 =
         0.05631   -0.00799    0.00811    0.00930
C2    1   -0.225656   -0.196402    0.696857    11.00000    0.07169    0.08772 =
         0.10740   -0.03560    0.01908    0.00914
AFIX  43
H2    2   -0.152548   -0.178856    0.692270    11.00000   -1.20000
AFIX  65
C3    1   -0.321188   -0.162959    0.712757    11.00000    0.10394    0.11142 =
         0.12692   -0.04852    0.01468    0.03635
AFIX  43
H3    2   -0.311997   -0.123038    0.718809    11.00000   -1.20000
AFIX   0
C35   1   -0.366047   -0.185116    0.419288    11.00000    0.09306    0.18027 =
         0.09397    0.04638   -0.00504    0.01776
AFIX 137
H35A  2   -0.347722   -0.223945    0.406299    11.00000   -1.50000
H35B  2   -0.310369   -0.158382    0.403428    11.00000   -1.50000
H35C  2   -0.446139   -0.175247    0.400390    11.00000   -1.50000
AFIX   0
C41   1    0.133117   -0.371877    0.390384    11.00000    0.09295    0.12715 =
         0.09419   -0.01235    0.03514    0.01664
AFIX 137
H41A  2    0.136294   -0.332439    0.375095    11.00000   -1.50000
H41B  2    0.142834   -0.397950    0.354335    11.00000   -1.50000
H41C  2    0.196311   -0.378259    0.426198    11.00000   -1.50000
AFIX  66
C17   1    0.360477   -0.441017    0.581684    11.00000    0.10633    0.10365 =
         0.16873   -0.04711   -0.00601    0.04947
AFIX  43
H17   2    0.404538   -0.471605    0.566949    11.00000   -1.20000
AFIX  65
C18   1    0.382671   -0.384318    0.562716    11.00000    0.08544    0.15464 =
         0.10348   -0.00947    0.02423    0.04560
AFIX  43
H18   2    0.441582   -0.376971    0.535288    11.00000   -1.20000
AFIX  65
C19   1    0.316817   -0.338601    0.584740    11.00000    0.07262    0.09590 =
         0.08207    0.00819    0.02163    0.02246
AFIX  43
H19   2    0.331667   -0.300666    0.572048    11.00000   -1.20000
AFIX  65
C14   1    0.228768   -0.349581    0.625733    11.00000    0.04288    0.05990 =
         0.07745    0.00998   -0.00103    0.01194
C15   1    0.206572   -0.406279    0.644703    11.00000    0.07249    0.05794 =
         0.13132    0.01238    0.01158    0.00805
AFIX  43
H15   2    0.147661   -0.413626    0.672130    11.00000   -1.20000
AFIX  65
C16   1    0.272425   -0.451997    0.622679    11.00000    0.09695    0.06285 =
         0.19957   -0.01213   -0.00199    0.02278
AFIX  43
H16   2    0.257575   -0.489932    0.635370    11.00000   -1.20000
AFIX  66
C30   1   -0.122868   -0.011660    0.618246    11.00000    0.15271    0.06794 =
         0.13693    0.01927    0.04020    0.04186
AFIX  43
H30   2   -0.169759    0.020878    0.623863    11.00000   -1.20000
AFIX  65
C31   1   -0.070306   -0.042306    0.673602    11.00000    0.22801    0.08528 =
         0.11057    0.00216    0.05757    0.06515
AFIX  43
H31   2   -0.082031   -0.030273    0.716255    11.00000   -1.20000
AFIX  65
C32   1   -0.000221   -0.090938    0.665208    11.00000    0.14693    0.06782 =
         0.08588    0.00560    0.02263    0.03540
AFIX  43
H32   2    0.034945   -0.111442    0.702245    11.00000   -1.20000
AFIX  65
C27   1    0.017303   -0.108923    0.601457    11.00000    0.07281    0.04124 =
         0.07177    0.00856    0.01433    0.00113
C28   1   -0.035258   -0.078277    0.546101    11.00000    0.08199    0.06034 =
         0.08092    0.01552    0.00922    0.01384
AFIX  43
H28   2   -0.023533   -0.090311    0.503448    11.00000   -1.20000
AFIX  65
C29   1   -0.105343   -0.029646    0.554494    11.00000    0.10437    0.06444 =
         0.13041    0.02566    0.02017    0.02356
AFIX  43
H29   2   -0.140510   -0.009141    0.517457    11.00000   -1.20000
AFIX   0
C42   1   -0.088186   -0.365766    0.362541    11.00000    0.09155    0.21793 =
         0.09437   -0.06136    0.00733    0.00364
AFIX 137
H42A  2   -0.162952   -0.373070    0.379434    11.00000   -1.50000
H42B  2   -0.084509   -0.388276    0.322830    11.00000   -1.50000
H42C  2   -0.082282   -0.325166    0.352335    11.00000   -1.50000
AFIX   0
C36   1   -0.363391   -0.119123    0.519437    11.00000    0.09451    0.08997 =
         0.25561   -0.04935   -0.06490    0.03991
AFIX 137
H36A  2   -0.354603   -0.118460    0.567300    11.00000   -1.50000
H36B  2   -0.439664   -0.102804    0.502265    11.00000   -1.50000
H36C  2   -0.300359   -0.096682    0.503895    11.00000   -1.50000
AFIX   0
P1    8   -0.478450   -0.366982    0.366118    11.00000    0.07819    0.07995 =
         0.06913    0.00310    0.00525    0.00400
F6    4   -0.373025   -0.342666    0.418033    11.00000    0.09831    0.12657 =
         0.11601   -0.01146   -0.01807   -0.01453
F3    4   -0.585200   -0.391302    0.316177    11.00000    0.11683    0.15275 =
         0.10873   -0.01727   -0.02183   -0.02221
F1    4   -0.438258   -0.326711    0.310560    11.00000    0.20440    0.12100 =
         0.11135    0.03619    0.02799   -0.02969
F5    4   -0.394415   -0.415349    0.343169    11.00000    0.13471    0.10121 =
         0.20294   -0.02324    0.02299    0.03141
F4    4   -0.515448   -0.410459    0.420521    11.00000    0.18577    0.20290 =
         0.09435    0.03031    0.01143   -0.08369
F2    4   -0.559858   -0.319092    0.389548    11.00000    0.10749    0.19239 =
         0.24470   -0.10995    0.00501    0.04051
AFIX   6
P2    8    0.069099   -0.503519    0.827849    11.00000    0.10482    0.06249 =
         0.09073    0.00767    0.00592    0.00386
PART  1
F11   4   -0.061288   -0.524793    0.789105    21.00000    0.15681    0.15891 =
         0.19933    0.01577   -0.06523   -0.03523
F10   4    0.115220   -0.488553    0.755641    21.00000    0.23697    0.22962 =
         0.12235    0.02488    0.07828    0.03168
F9    4    0.199264   -0.482165    0.866546    21.00000    0.11678    0.14164 =
         0.23107   -0.00623   -0.02718   -0.01255
F8    4    0.022717   -0.518344    0.900058    21.00000    0.20981    0.20892 =
         0.13063    0.04940    0.05613   -0.01188
F12   4    0.017142   -0.436804    0.831675    21.00000    0.22025    0.08684 =
         0.13604   -0.00506    0.00203    0.05149
F7    4    0.120895   -0.570083    0.823985    21.00000    0.22633    0.08200 =
         0.20069   -0.02810   -0.03694    0.06334
PART  2
AFIX   0
F11A  4   -0.065944   -0.497193    0.832994   -21.00000    0.15681    0.15891 =
         0.19933    0.01577   -0.06523   -0.03523
F10A  4    0.028211   -0.514661    0.753671   -21.00000    0.23697    0.22962 =
         0.12235    0.02488    0.07828    0.03168
F9A   4    0.199553   -0.517585    0.819805   -21.00000    0.11678    0.14164 =
         0.23107   -0.00623   -0.02718   -0.01255
F8A   4    0.093153   -0.491646    0.902745   -21.00000    0.20981    0.20892 =
         0.13063    0.04940    0.05613   -0.01188
F12A  4    0.088259   -0.440513    0.803784   -21.00000    0.22025    0.08684 =
         0.13604   -0.00506    0.00203    0.05149
F7A   4    0.057584   -0.566866    0.849548   -21.00000    0.22633    0.08200 =
         0.20069   -0.02810   -0.03694    0.06334
PART  0
CL1   3    0.003373   -0.095269    0.252568    11.00000    0.21644    0.25280 =
         0.17176   -0.06103    0.04393    0.03586
PART  1
CL2   3   -0.103311   -0.176462    0.337181    31.00000    0.21644    0.25280 =
         0.17176   -0.06103    0.04393    0.03586
PART  0
C43   1   -0.105694   -0.099059    0.304415    11.00000    0.21644    0.25280 =
         0.17176   -0.06103    0.04393    0.03586
PART  1
AFIX  23
H43A  2   -0.183524   -0.090023    0.280195    31.00000   -1.20000
H43B  2   -0.089221   -0.071696    0.340946    31.00000   -1.20000
PART  2
AFIX  23
H43C  2   -0.122872   -0.060155    0.319205   -31.00000   -1.20000
H43D  2   -0.178528   -0.114406    0.279763   -31.00000   -1.20000
AFIX   0
CL2A  3   -0.066958   -0.140140    0.369715   -31.00000    0.21644    0.25280 =
         0.17176   -0.06103    0.04393    0.03586
HKLF    4  1.0  1.00  0.00  0.00  0.00  0.00 -1.00  0.00  1.00  0.00


REM  gm_dp_729_P -1 R = 0.11 New: P21/n
REM wR2 = 0.2038, GooF = S = 1.074, Restrained GooF = 1.137 for all data
REM R1 = 0.0658 for 6270 Fo > 4sig(Fo) and 0.0943 for all 9088 data
REM 546 parameters refined using 197 restraints

END

WGHT      0.1160      3.4017

REM Instructions for potential hydrogen bonds
EQIV $1 x+1/2, -y-1/2, z+1/2
HTAB C13 F1_$1
EQIV $2 -x+1/2, y+1/2, -z+3/2
HTAB C20 F7_$2
HTAB C12 F12
EQIV $3 x-1/2, -y-1/2, z+1/2
HTAB C6 Cl1_$3
HTAB C35 Cl2
HTAB C35 Cl2A
HTAB C15 F10
HTAB C32 F1_$1
HTAB C28 Cl2A

REM Highest difference peak  1.079,  deepest hole -0.641,  1-sigma level  0.068
Q1    1   0.1562 -0.4873  0.8844  11.00000  0.05    1.08
Q2    1  -0.0181 -0.4722  0.8502  11.00000  0.05    0.81
Q3    1   0.0027 -0.5257  0.7685  11.00000  0.05    0.64
Q4    1  -0.0925 -0.0970  0.3805  11.00000  0.05    0.63
Q5    1   0.0518 -0.5046  0.7409  11.00000  0.05    0.63
Q6    1   0.1468 -0.4655  0.8007  11.00000  0.05    0.57
Q7    1   0.1016 -0.4631  0.7814  11.00000  0.05    0.56
Q8    1   0.1634 -0.5425  0.8020  11.00000  0.05    0.52
Q9    1   0.0130 -0.5472  0.8611  11.00000  0.05    0.49
Q10   1  -0.1057 -0.2109  0.3359  11.00000  0.05    0.36
Q11   1  -0.4236 -0.4153  0.3995  11.00000  0.05    0.33
;
_shelx_res_checksum              93518
####################################################################### 
# 
# This file contains crystal structure data downloaded from the 
# Cambridge Structural Database (CSD) hosted by the Cambridge 
# Crystallographic Data Centre (CCDC).
# 
# Full information about CCDC data access policies and citation 
# guidelines are available at http://www.ccdc.cam.ac.uk/access/V1 
# 
# Audit and citation data items may have been added by the CCDC. 
# Please retain this information to preserve the provenance of 
# this file and to allow appropriate attribution of the data. 
# 
#######################################################################

data_LNiClPF6
_database_code_depnum_ccdc_archive 'CCDC 2112705'
loop_
_audit_author_name
_audit_author_address
'Ganesan Mani'
;Indian Institute of Technology Kharagpur
India
;
_audit_update_record             
;
2021-12-09 deposited with the CCDC.	2021-12-21 downloaded from the CCDC.
;

_audit_creation_method           SHELXL-2018/3
_shelx_SHELXL_version_number     2018/3
_chemical_name_systematic        ?
_chemical_name_common            ?
_chemical_melting_point          ?
_chemical_formula_moiety         ?
_chemical_formula_sum            'C32 H29 Cl F6 Ni O2 P4'
_chemical_formula_weight         777.59

loop_
_atom_type_symbol
_atom_type_description
_atom_type_scat_dispersion_real
_atom_type_scat_dispersion_imag
_atom_type_scat_source
C C 0.0033 0.0016 'International Tables Vol C Tables 4.2.6.8 and 6.1.1.4'
H H 0.0000 0.0000 'International Tables Vol C Tables 4.2.6.8 and 6.1.1.4'
Cl Cl 0.1484 0.1585 'International Tables Vol C Tables 4.2.6.8 and 6.1.1.4'
F F 0.0171 0.0103 'International Tables Vol C Tables 4.2.6.8 and 6.1.1.4'
Ni Ni 0.3393 1.1124 'International Tables Vol C Tables 4.2.6.8 and 6.1.1.4'
O O 0.0106 0.0060 'International Tables Vol C Tables 4.2.6.8 and 6.1.1.4'
P P 0.1023 0.0942 'International Tables Vol C Tables 4.2.6.8 and 6.1.1.4'

_space_group_crystal_system      triclinic
_space_group_IT_number           2
_space_group_name_H-M_alt        'P -1'
_space_group_name_Hall           '-P 1'

_shelx_space_group_comment       
;
The symmetry employed for this shelxl refinement is uniquely defined
by the following loop, which should always be used as a source of
symmetry information in preference to the above space-group names.
They are only intended as comments.
;

loop_
_space_group_symop_operation_xyz
'x, y, z'
'-x, -y, -z'

_cell_length_a                   12.0853(7)
_cell_length_b                   12.7608(8)
_cell_length_c                   12.9324(7)
_cell_angle_alpha                106.472(3)
_cell_angle_beta                 94.713(3)
_cell_angle_gamma                115.252(2)
_cell_volume                     1681.68(17)
_cell_formula_units_Z            2
_cell_measurement_temperature    297(2)
_cell_measurement_reflns_used    23584
_cell_measurement_theta_min      2.944
_cell_measurement_theta_max      28.315

_exptl_crystal_description       prism
_exptl_crystal_colour            red
_exptl_crystal_density_meas      ?
_exptl_crystal_density_method    ?
_exptl_crystal_density_diffrn    1.536
_exptl_crystal_F_000             792
_exptl_transmission_factor_min   0.6495
_exptl_transmission_factor_max   0.7457
_exptl_crystal_size_max          0.201
_exptl_crystal_size_mid          0.144
_exptl_crystal_size_min          0.109
_exptl_absorpt_coefficient_mu    0.910
_shelx_estimated_absorpt_T_min   ?
_shelx_estimated_absorpt_T_max   ?
_exptl_absorpt_correction_type   multi-scan
_exptl_absorpt_correction_T_min  0.6495
_exptl_absorpt_correction_T_max  0.7457
_exptl_absorpt_process_details   
;
 SADABS 2016/2: Krause, L., Herbst-Irmer, R., Sheldrick G.M. & Stalke D.,
 J. Appl. Cryst. 48 (2015) 3-10
;
_exptl_absorpt_special_details   ?
_diffrn_ambient_temperature      297(2)
_diffrn_radiation_wavelength     0.71073
_diffrn_radiation_type           MoK\a
_diffrn_source                   'fine-focus sealed tube'
_diffrn_measurement_device_type  'Bruker P4'
_diffrn_measurement_method       '\w scans'
_diffrn_detector_area_resol_mean ?
_diffrn_reflns_number            23584
_diffrn_reflns_av_unetI/netI     0.0398
_diffrn_reflns_av_R_equivalents  0.0400
_diffrn_reflns_limit_h_min       -16
_diffrn_reflns_limit_h_max       15
_diffrn_reflns_limit_k_min       -14
_diffrn_reflns_limit_k_max       17
_diffrn_reflns_limit_l_min       -17
_diffrn_reflns_limit_l_max       17
_diffrn_reflns_theta_min         2.944
_diffrn_reflns_theta_max         28.315
_diffrn_reflns_theta_full        25.242
_diffrn_measured_fraction_theta_max 0.986
_diffrn_measured_fraction_theta_full 0.996
_diffrn_reflns_Laue_measured_fraction_max 0.986
_diffrn_reflns_Laue_measured_fraction_full 0.996
_diffrn_reflns_point_group_measured_fraction_max 0.986
_diffrn_reflns_point_group_measured_fraction_full 0.996
_reflns_number_total             8250
_reflns_number_gt                6276
_reflns_threshold_expression     'I > 2\s(I)'
_reflns_Friedel_coverage         0.000
_reflns_Friedel_fraction_max     .
_reflns_Friedel_fraction_full    .

_reflns_special_details          
;
 Reflections were merged by SHELXL according to the crystal
 class for the calculation of statistics and refinement.
 
 _reflns_Friedel_fraction is defined as the number of unique
 Friedel pairs measured divided by the number that would be
 possible theoretically, ignoring centric projections and
 systematic absences.
;

_computing_data_collection       ?
_computing_cell_refinement       ?
_computing_data_reduction        ?
_computing_structure_solution    'SHELXT 2014/5 (Sheldrick, 2014)'
_computing_structure_refinement  'SHELXL-2018/3 (Sheldrick, 2018)'
_computing_molecular_graphics    ortep
_computing_publication_material  ciftab
_refine_special_details          ?
_refine_ls_structure_factor_coef Fsqd
_refine_ls_matrix_type           full
_refine_ls_weighting_scheme      calc
_refine_ls_weighting_details     
'w=1/[\s^2^(Fo^2^)+(0.0531P)^2^+0.3507P] where P=(Fo^2^+2Fc^2^)/3'
_atom_sites_solution_primary     ?
_atom_sites_solution_secondary   ?
_atom_sites_solution_hydrogens   geom
_refine_ls_hydrogen_treatment    constr
_refine_ls_extinction_method     none
_refine_ls_extinction_coef       .
_refine_ls_number_reflns         8250
_refine_ls_number_parameters     415
_refine_ls_number_restraints     0
_refine_ls_R_factor_all          0.0610
_refine_ls_R_factor_gt           0.0380
_refine_ls_wR_factor_ref         0.1034
_refine_ls_wR_factor_gt          0.0947
_refine_ls_goodness_of_fit_ref   1.044
_refine_ls_restrained_S_all      1.044
_refine_ls_shift/su_max          0.001
_refine_ls_shift/su_mean         0.000

loop_
_atom_site_label
_atom_site_type_symbol
_atom_site_fract_x
_atom_site_fract_y
_atom_site_fract_z
_atom_site_U_iso_or_equiv
_atom_site_adp_type
_atom_site_occupancy
_atom_site_site_symmetry_order
_atom_site_calc_flag
_atom_site_refinement_flags_posn
_atom_site_refinement_flags_adp
_atom_site_refinement_flags_occupancy
_atom_site_disorder_assembly
_atom_site_disorder_group
Ni1 Ni 0.58842(2) 0.25226(2) 0.22682(2) 0.03102(8) Uani 1 1 d . . . . .
P3 P 0.77436(5) 0.27405(5) 0.28903(5) 0.03348(12) Uani 1 1 d . . . . .
P1 P 0.41802(5) 0.27505(5) 0.21716(5) 0.03621(13) Uani 1 1 d . . . . .
Cl1 Cl 0.59683(6) 0.22259(6) 0.05467(5) 0.04774(14) Uani 1 1 d . . . . .
P2 P 0.55973(5) 0.24710(5) 0.38418(5) 0.03724(13) Uani 1 1 d . . . . .
P4 P 0.82477(6) 0.68262(6) 0.41168(6) 0.04797(16) Uani 1 1 d . . . . .
O1 O 0.50262(17) 0.33578(16) 0.43799(14) 0.0468(4) Uani 1 1 d . . . . .
O2 O 0.68607(15) 0.29180(16) 0.47150(14) 0.0465(4) Uani 1 1 d . . . . .
F3 F 0.93869(16) 0.65222(17) 0.42417(17) 0.0744(5) Uani 1 1 d . . . . .
F6 F 0.70972(19) 0.7118(2) 0.40198(19) 0.0927(7) Uani 1 1 d . . . . .
C21 C 0.7722(2) 0.12764(19) 0.27100(19) 0.0370(5) Uani 1 1 d . . . . .
C22 C 0.6895(2) 0.0264(2) 0.1774(2) 0.0425(5) Uani 1 1 d . . . . .
H22 H 0.641936 0.036910 0.124736 0.051 Uiso 1 1 calc R U . . .
C7 C 0.2761(2) 0.1279(2) 0.1687(2) 0.0431(5) Uani 1 1 d . . . . .
F1 F 0.7302(2) 0.54044(19) 0.3682(3) 0.1359(13) Uani 1 1 d . . . . .
C20 C 0.8035(2) 0.3508(2) 0.44019(19) 0.0406(5) Uani 1 1 d . . . . .
H20A H 0.868755 0.341453 0.479305 0.049 Uiso 1 1 calc R U . . .
H20B H 0.830428 0.438526 0.458394 0.049 Uiso 1 1 calc R U . . .
F5 F 0.8249(3) 0.6741(3) 0.2895(2) 0.1275(10) Uani 1 1 d . . . . .
C27 C 0.9110(2) 0.3697(2) 0.2486(2) 0.0421(5) Uani 1 1 d . . . . .
C12 C 0.2844(2) 0.0229(2) 0.1126(2) 0.0523(6) Uani 1 1 d . . . . .
H12 H 0.361920 0.029428 0.101798 0.063 Uiso 1 1 calc R U . . .
F4 F 0.9199(2) 0.8235(2) 0.4514(3) 0.1330(12) Uani 1 1 d . . . . .
C14 C 0.4528(2) 0.0989(2) 0.3878(2) 0.0443(5) Uani 1 1 d . . . . .
C1 C 0.39311(19) 0.3677(2) 0.1442(2) 0.0388(5) Uani 1 1 d . . . . .
C23 C 0.6785(3) -0.0897(2) 0.1630(2) 0.0510(6) Uani 1 1 d . . . . .
H23 H 0.623757 -0.157147 0.100368 0.061 Uiso 1 1 calc R U . . .
C26 C 0.8427(2) 0.1102(2) 0.3485(2) 0.0489(6) Uani 1 1 d . . . . .
H26 H 0.898124 0.177032 0.411157 0.059 Uiso 1 1 calc R U . . .
C13 C 0.4287(2) 0.3595(3) 0.3635(2) 0.0500(6) Uani 1 1 d . . . . .
H13A H 0.466999 0.447648 0.377227 0.060 Uiso 1 1 calc R U . . .
H13B H 0.344875 0.333229 0.376835 0.060 Uiso 1 1 calc R U . . .
C25 C 0.8306(3) -0.0062(2) 0.3327(2) 0.0551(7) Uani 1 1 d . . . . .
H25 H 0.878558 -0.017342 0.384503 0.066 Uiso 1 1 calc R U . . .
C6 C 0.4684(2) 0.4945(2) 0.1828(3) 0.0558(7) Uani 1 1 d . . . . .
H6 H 0.533427 0.532357 0.246002 0.067 Uiso 1 1 calc R U . . .
C24 C 0.7480(3) -0.1056(2) 0.2408(2) 0.0526(6) Uani 1 1 d . . . . .
H24 H 0.739134 -0.184011 0.231333 0.063 Uiso 1 1 calc R U . . .
C2 C 0.2993(2) 0.3132(2) 0.0481(2) 0.0470(6) Uani 1 1 d . . . . .
H2 H 0.248132 0.227877 0.020437 0.056 Uiso 1 1 calc R U . . .
C3 C 0.2815(3) 0.3854(3) -0.0068(3) 0.0599(7) Uani 1 1 d . . . . .
H3 H 0.218802 0.348240 -0.071593 0.072 Uiso 1 1 calc R U . . .
F2 F 0.8262(3) 0.6961(4) 0.5353(2) 0.1504(14) Uani 1 1 d . . . . .
C4 C 0.3554(3) 0.5107(3) 0.0335(3) 0.0660(8) Uani 1 1 d . . . . .
H4 H 0.342729 0.558776 -0.003651 0.079 Uiso 1 1 calc R U . . .
C5 C 0.4477(3) 0.5656(3) 0.1281(3) 0.0670(9) Uani 1 1 d . . . . .
H5 H 0.497115 0.651203 0.155982 0.080 Uiso 1 1 calc R U . . .
C32 C 0.9037(3) 0.4459(3) 0.1945(3) 0.0623(8) Uani 1 1 d . . . . .
H32 H 0.828082 0.446945 0.177065 0.075 Uiso 1 1 calc R U . . .
C15 C 0.3354(3) 0.0776(3) 0.4075(3) 0.0600(7) Uani 1 1 d . . . . .
H15 H 0.316181 0.142642 0.428956 0.072 Uiso 1 1 calc R U . . .
C8 C 0.1602(3) 0.1176(3) 0.1845(3) 0.0682(9) Uani 1 1 d . . . . .
H8 H 0.153208 0.187483 0.222083 0.082 Uiso 1 1 calc R U . . .
C19 C 0.4820(3) 0.0029(3) 0.3593(3) 0.0605(7) Uani 1 1 d . . . . .
H19 H 0.561273 0.017296 0.347439 0.073 Uiso 1 1 calc R U . . .
C18 C 0.3934(4) -0.1146(3) 0.3483(3) 0.0759(10) Uani 1 1 d . . . . .
H18 H 0.413198 -0.179458 0.329540 0.091 Uiso 1 1 calc R U . . .
C17 C 0.2752(4) -0.1364(3) 0.3652(3) 0.0782(11) Uani 1 1 d . . . . .
H17 H 0.214903 -0.216145 0.355952 0.094 Uiso 1 1 calc R U . . .
C16 C 0.2470(3) -0.0411(3) 0.3952(3) 0.0737(10) Uani 1 1 d . . . . .
H16 H 0.167781 -0.055822 0.407502 0.088 Uiso 1 1 calc R U . . .
C11 C 0.1780(3) -0.0923(3) 0.0720(3) 0.0781(10) Uani 1 1 d . . . . .
H11 H 0.184193 -0.162551 0.033978 0.094 Uiso 1 1 calc R U . . .
C28 C 1.0247(3) 0.3716(3) 0.2764(4) 0.0802(11) Uani 1 1 d . . . . .
H28 H 1.030586 0.320217 0.312826 0.096 Uiso 1 1 calc R U . . .
C31 C 1.0094(4) 0.5210(3) 0.1661(4) 0.0865(12) Uani 1 1 d . . . . .
H31 H 1.004094 0.571293 0.128156 0.104 Uiso 1 1 calc R U . . .
C9 C 0.0551(3) 0.0018(4) 0.1437(4) 0.0936(13) Uani 1 1 d . . . . .
H9 H -0.022856 -0.005673 0.153870 0.112 Uiso 1 1 calc R U . . .
C10 C 0.0647(3) -0.1019(4) 0.0882(4) 0.0990(14) Uani 1 1 d . . . . .
H10 H -0.006468 -0.179075 0.061670 0.119 Uiso 1 1 calc R U . . .
C30 C 1.1210(4) 0.5219(3) 0.1932(4) 0.0958(15) Uani 1 1 d . . . . .
H30 H 1.191257 0.571681 0.172867 0.115 Uiso 1 1 calc R U . . .
C29 C 1.1301(3) 0.4500(4) 0.2500(5) 0.1077(17) Uani 1 1 d . . . . .
H29 H 1.207393 0.453485 0.271293 0.129 Uiso 1 1 calc R U . . .

loop_
_atom_site_aniso_label
_atom_site_aniso_U_11
_atom_site_aniso_U_22
_atom_site_aniso_U_33
_atom_site_aniso_U_23
_atom_site_aniso_U_13
_atom_site_aniso_U_12
Ni1 0.02880(13) 0.03289(13) 0.03236(14) 0.01236(11) 0.00393(10) 0.01543(10)
P3 0.0307(3) 0.0313(2) 0.0366(3) 0.0094(2) 0.0012(2) 0.0158(2)
P1 0.0299(3) 0.0391(3) 0.0398(3) 0.0122(2) 0.0056(2) 0.0179(2)
Cl1 0.0509(3) 0.0610(3) 0.0348(3) 0.0192(3) 0.0074(2) 0.0285(3)
P2 0.0390(3) 0.0407(3) 0.0331(3) 0.0146(2) 0.0073(2) 0.0190(2)
P4 0.0424(3) 0.0432(3) 0.0523(4) 0.0133(3) -0.0031(3) 0.0196(3)
O1 0.0559(10) 0.0531(9) 0.0372(9) 0.0132(8) 0.0130(7) 0.0321(8)
O2 0.0471(9) 0.0563(10) 0.0343(8) 0.0179(8) 0.0031(7) 0.0228(8)
F3 0.0593(10) 0.0744(11) 0.0819(13) 0.0077(10) -0.0080(9) 0.0418(9)
F6 0.0724(12) 0.1016(15) 0.1018(17) 0.0089(13) -0.0053(11) 0.0603(12)
C21 0.0363(10) 0.0341(10) 0.0387(12) 0.0096(9) 0.0015(9) 0.0182(9)
C22 0.0484(12) 0.0413(11) 0.0350(12) 0.0088(10) -0.0016(10) 0.0235(10)
C7 0.0351(11) 0.0479(12) 0.0453(13) 0.0205(11) 0.0077(9) 0.0165(10)
F1 0.0656(12) 0.0558(12) 0.245(4) 0.0526(17) -0.0398(16) 0.0066(10)
C20 0.0386(11) 0.0384(11) 0.0387(12) 0.0073(9) -0.0027(9) 0.0188(9)
F5 0.169(3) 0.205(3) 0.0749(16) 0.0661(19) 0.0328(16) 0.135(2)
C27 0.0361(11) 0.0338(10) 0.0504(14) 0.0090(10) 0.0103(10) 0.0147(9)
C12 0.0421(13) 0.0454(13) 0.0590(17) 0.0179(12) 0.0088(11) 0.0123(11)
F4 0.0940(16) 0.0542(11) 0.201(3) 0.0268(15) -0.0430(18) 0.0167(11)
C14 0.0489(13) 0.0454(12) 0.0374(12) 0.0201(10) 0.0102(10) 0.0177(10)
C1 0.0299(10) 0.0424(11) 0.0504(13) 0.0202(10) 0.0106(9) 0.0200(9)
C23 0.0580(15) 0.0358(11) 0.0455(14) 0.0020(10) -0.0048(11) 0.0209(11)
C26 0.0528(14) 0.0388(11) 0.0469(14) 0.0066(10) -0.0105(11) 0.0237(11)
C13 0.0518(14) 0.0562(14) 0.0481(14) 0.0127(12) 0.0109(11) 0.0345(12)
C25 0.0663(16) 0.0484(13) 0.0543(16) 0.0181(12) -0.0049(13) 0.0336(13)
C6 0.0359(12) 0.0472(13) 0.0728(19) 0.0216(13) 0.0042(12) 0.0106(10)
C24 0.0633(16) 0.0365(11) 0.0566(16) 0.0141(11) 0.0028(12) 0.0258(11)
C2 0.0449(12) 0.0482(13) 0.0493(14) 0.0194(11) 0.0060(11) 0.0226(11)
C3 0.0586(16) 0.0747(18) 0.0586(17) 0.0348(15) 0.0103(13) 0.0356(15)
F2 0.131(2) 0.306(4) 0.0785(17) 0.089(2) 0.0472(16) 0.142(3)
C4 0.0629(18) 0.0760(19) 0.095(3) 0.059(2) 0.0343(17) 0.0429(16)
C5 0.0572(17) 0.0450(14) 0.103(3) 0.0377(16) 0.0233(17) 0.0192(13)
C32 0.0504(15) 0.0557(15) 0.077(2) 0.0310(15) 0.0129(14) 0.0177(13)
C15 0.0594(16) 0.0660(17) 0.0608(18) 0.0309(15) 0.0238(14) 0.0279(14)
C8 0.0403(14) 0.074(2) 0.092(2) 0.0327(18) 0.0242(15) 0.0256(14)
C19 0.0704(18) 0.0535(15) 0.0657(19) 0.0302(14) 0.0254(15) 0.0290(14)
C18 0.101(3) 0.0503(16) 0.077(2) 0.0286(16) 0.027(2) 0.0315(17)
C17 0.084(2) 0.0595(18) 0.070(2) 0.0332(17) 0.0167(18) 0.0087(17)
C16 0.0581(17) 0.080(2) 0.076(2) 0.0440(19) 0.0246(16) 0.0146(16)
C11 0.0641(19) 0.0489(16) 0.092(3) 0.0161(17) 0.0075(18) 0.0089(15)
C28 0.0437(15) 0.0693(19) 0.144(4) 0.049(2) 0.0293(18) 0.0326(14)
C31 0.081(2) 0.071(2) 0.106(3) 0.049(2) 0.038(2) 0.0189(19)
C9 0.0362(15) 0.102(3) 0.128(4) 0.046(3) 0.0253(18) 0.0152(17)
C10 0.056(2) 0.069(2) 0.130(4) 0.031(3) 0.014(2) -0.0030(18)
C30 0.076(2) 0.062(2) 0.138(4) 0.027(2) 0.067(3) 0.0204(18)
C29 0.0500(18) 0.089(3) 0.198(5) 0.055(3) 0.055(3) 0.0376(19)

_geom_special_details            
;
 All esds (except the esd in the dihedral angle between two l.s. planes)
 are estimated using the full covariance matrix.  The cell esds are taken
 into account individually in the estimation of esds in distances, angles
 and torsion angles; correlations between esds in cell parameters are only
 used when they are defined by crystal symmetry.  An approximate (isotropic)
 treatment of cell esds is used for estimating esds involving l.s. planes.
;

loop_
_geom_bond_atom_site_label_1
_geom_bond_atom_site_label_2
_geom_bond_distance
_geom_bond_site_symmetry_2
_geom_bond_publ_flag
Ni1 P2 2.1067(7) . ?
Ni1 Cl1 2.1685(7) . ?
Ni1 P3 2.1949(6) . ?
Ni1 P1 2.1978(6) . ?
P3 C21 1.804(2) . ?
P3 C27 1.810(2) . ?
P3 C20 1.847(2) . ?
P1 C1 1.807(2) . ?
P1 C7 1.808(2) . ?
P1 C13 1.855(3) . ?
P2 O1 1.5937(18) . ?
P2 O2 1.5938(17) . ?
P2 C14 1.795(2) . ?
P4 F5 1.553(3) . ?
P4 F2 1.556(2) . ?
P4 F4 1.560(2) . ?
P4 F1 1.569(2) . ?
P4 F3 1.5895(18) . ?
P4 F6 1.5898(19) . ?
O1 C13 1.439(3) . ?
O2 C20 1.450(3) . ?
C21 C26 1.388(3) . ?
C21 C22 1.395(3) . ?
C22 C23 1.386(3) . ?
C22 H22 0.9300 . ?
C7 C12 1.381(4) . ?
C7 C8 1.387(4) . ?
C20 H20A 0.9700 . ?
C20 H20B 0.9700 . ?
C27 C32 1.375(4) . ?
C27 C28 1.380(4) . ?
C12 C11 1.389(4) . ?
C12 H12 0.9300 . ?
C14 C19 1.377(4) . ?
C14 C15 1.386(4) . ?
C1 C6 1.381(3) . ?
C1 C2 1.385(3) . ?
C23 C24 1.372(4) . ?
C23 H23 0.9300 . ?
C26 C25 1.381(3) . ?
C26 H26 0.9300 . ?
C13 H13A 0.9700 . ?
C13 H13B 0.9700 . ?
C25 C24 1.374(4) . ?
C25 H25 0.9300 . ?
C6 C5 1.384(4) . ?
C6 H6 0.9300 . ?
C24 H24 0.9300 . ?
C2 C3 1.384(4) . ?
C2 H2 0.9300 . ?
C3 C4 1.363(4) . ?
C3 H3 0.9300 . ?
C4 C5 1.362(5) . ?
C4 H4 0.9300 . ?
C5 H5 0.9300 . ?
C32 C31 1.385(4) . ?
C32 H32 0.9300 . ?
C15 C16 1.384(4) . ?
C15 H15 0.9300 . ?
C8 C9 1.386(5) . ?
C8 H8 0.9300 . ?
C19 C18 1.378(4) . ?
C19 H19 0.9300 . ?
C18 C17 1.384(5) . ?
C18 H18 0.9300 . ?
C17 C16 1.361(5) . ?
C17 H17 0.9300 . ?
C16 H16 0.9300 . ?
C11 C10 1.361(5) . ?
C11 H11 0.9300 . ?
C28 C29 1.384(5) . ?
C28 H28 0.9300 . ?
C31 C30 1.360(6) . ?
C31 H31 0.9300 . ?
C9 C10 1.374(6) . ?
C9 H9 0.9300 . ?
C10 H10 0.9300 . ?
C30 C29 1.360(6) . ?
C30 H30 0.9300 . ?
C29 H29 0.9300 . ?

loop_
_geom_angle_atom_site_label_1
_geom_angle_atom_site_label_2
_geom_angle_atom_site_label_3
_geom_angle
_geom_angle_site_symmetry_1
_geom_angle_site_symmetry_3
_geom_angle_publ_flag
P2 Ni1 Cl1 169.90(3) . . ?
P2 Ni1 P3 84.47(2) . . ?
Cl1 Ni1 P3 97.86(3) . . ?
P2 Ni1 P1 82.60(3) . . ?
Cl1 Ni1 P1 97.14(3) . . ?
P3 Ni1 P1 161.67(3) . . ?
C21 P3 C27 108.51(11) . . ?
C21 P3 C20 105.54(11) . . ?
C27 P3 C20 105.62(11) . . ?
C21 P3 Ni1 112.54(7) . . ?
C27 P3 Ni1 120.48(9) . . ?
C20 P3 Ni1 102.74(8) . . ?
C1 P1 C7 106.53(11) . . ?
C1 P1 C13 103.22(12) . . ?
C7 P1 C13 108.53(12) . . ?
C1 P1 Ni1 122.15(7) . . ?
C7 P1 Ni1 112.00(9) . . ?
C13 P1 Ni1 103.39(8) . . ?
O1 P2 O2 105.76(10) . . ?
O1 P2 C14 104.45(11) . . ?
O2 P2 C14 105.02(10) . . ?
O1 P2 Ni1 111.38(7) . . ?
O2 P2 Ni1 113.28(7) . . ?
C14 P2 Ni1 116.04(8) . . ?
F5 P4 F2 178.0(2) . . ?
F5 P4 F4 89.59(19) . . ?
F2 P4 F4 88.6(2) . . ?
F5 P4 F1 88.72(19) . . ?
F2 P4 F1 93.1(2) . . ?
F4 P4 F1 178.2(2) . . ?
F5 P4 F3 93.18(13) . . ?
F2 P4 F3 87.58(13) . . ?
F4 P4 F3 89.91(12) . . ?
F1 P4 F3 89.62(11) . . ?
F5 P4 F6 88.30(14) . . ?
F2 P4 F6 90.96(14) . . ?
F4 P4 F6 90.68(13) . . ?
F1 P4 F6 89.83(12) . . ?
F3 P4 F6 178.42(13) . . ?
C13 O1 P2 117.35(15) . . ?
C20 O2 P2 116.95(14) . . ?
C26 C21 C22 119.2(2) . . ?
C26 C21 P3 123.19(17) . . ?
C22 C21 P3 117.49(17) . . ?
C23 C22 C21 119.8(2) . . ?
C23 C22 H22 120.1 . . ?
C21 C22 H22 120.1 . . ?
C12 C7 C8 119.5(2) . . ?
C12 C7 P1 118.10(18) . . ?
C8 C7 P1 122.4(2) . . ?
O2 C20 P3 106.95(14) . . ?
O2 C20 H20A 110.3 . . ?
P3 C20 H20A 110.3 . . ?
O2 C20 H20B 110.3 . . ?
P3 C20 H20B 110.3 . . ?
H20A C20 H20B 108.6 . . ?
C32 C27 C28 119.4(3) . . ?
C32 C27 P3 120.0(2) . . ?
C28 C27 P3 120.5(2) . . ?
C7 C12 C11 120.5(3) . . ?
C7 C12 H12 119.7 . . ?
C11 C12 H12 119.7 . . ?
C19 C14 C15 119.9(3) . . ?
C19 C14 P2 119.9(2) . . ?
C15 C14 P2 119.9(2) . . ?
C6 C1 C2 118.6(2) . . ?
C6 C1 P1 120.46(19) . . ?
C2 C1 P1 120.93(18) . . ?
C24 C23 C22 120.2(2) . . ?
C24 C23 H23 119.9 . . ?
C22 C23 H23 119.9 . . ?
C25 C26 C21 120.2(2) . . ?
C25 C26 H26 119.9 . . ?
C21 C26 H26 119.9 . . ?
O1 C13 P1 110.58(16) . . ?
O1 C13 H13A 109.5 . . ?
P1 C13 H13A 109.5 . . ?
O1 C13 H13B 109.5 . . ?
P1 C13 H13B 109.5 . . ?
H13A C13 H13B 108.1 . . ?
C24 C25 C26 120.2(2) . . ?
C24 C25 H25 119.9 . . ?
C26 C25 H25 119.9 . . ?
C1 C6 C5 120.4(3) . . ?
C1 C6 H6 119.8 . . ?
C5 C6 H6 119.8 . . ?
C23 C24 C25 120.3(2) . . ?
C23 C24 H24 119.8 . . ?
C25 C24 H24 119.8 . . ?
C3 C2 C1 120.2(3) . . ?
C3 C2 H2 119.9 . . ?
C1 C2 H2 119.9 . . ?
C4 C3 C2 120.4(3) . . ?
C4 C3 H3 119.8 . . ?
C2 C3 H3 119.8 . . ?
C5 C4 C3 120.0(3) . . ?
C5 C4 H4 120.0 . . ?
C3 C4 H4 120.0 . . ?
C4 C5 C6 120.3(3) . . ?
C4 C5 H5 119.8 . . ?
C6 C5 H5 119.8 . . ?
C27 C32 C31 119.7(3) . . ?
C27 C32 H32 120.1 . . ?
C31 C32 H32 120.1 . . ?
C16 C15 C14 119.6(3) . . ?
C16 C15 H15 120.2 . . ?
C14 C15 H15 120.2 . . ?
C9 C8 C7 119.2(3) . . ?
C9 C8 H8 120.4 . . ?
C7 C8 H8 120.4 . . ?
C14 C19 C18 119.8(3) . . ?
C14 C19 H19 120.1 . . ?
C18 C19 H19 120.1 . . ?
C19 C18 C17 120.2(3) . . ?
C19 C18 H18 119.9 . . ?
C17 C18 H18 119.9 . . ?
C16 C17 C18 120.0(3) . . ?
C16 C17 H17 120.0 . . ?
C18 C17 H17 120.0 . . ?
C17 C16 C15 120.4(3) . . ?
C17 C16 H16 119.8 . . ?
C15 C16 H16 119.8 . . ?
C10 C11 C12 119.8(4) . . ?
C10 C11 H11 120.1 . . ?
C12 C11 H11 120.1 . . ?
C27 C28 C29 119.9(3) . . ?
C27 C28 H28 120.0 . . ?
C29 C28 H28 120.0 . . ?
C30 C31 C32 120.5(4) . . ?
C30 C31 H31 119.7 . . ?
C32 C31 H31 119.7 . . ?
C10 C9 C8 120.7(3) . . ?
C10 C9 H9 119.6 . . ?
C8 C9 H9 119.6 . . ?
C11 C10 C9 120.3(3) . . ?
C11 C10 H10 119.9 . . ?
C9 C10 H10 119.9 . . ?
C31 C30 C29 120.1(3) . . ?
C31 C30 H30 119.9 . . ?
C29 C30 H30 119.9 . . ?
C30 C29 C28 120.3(4) . . ?
C30 C29 H29 119.9 . . ?
C28 C29 H29 119.9 . . ?

_refine_diff_density_max         0.622
_refine_diff_density_min         -0.558
_refine_diff_density_rms         0.062

_shelx_res_file                  
;
TITL mo_gmdp367_0m_a.res in P-1
    shelx.res
    created by SHELXL-2018/3 at 11:25:13 on 27-Apr-2021
CELL  0.71073  12.0853  12.7608  12.9324  106.472   94.713  115.252
ZERR     2.00   0.0007   0.0008   0.0007    0.003    0.003    0.002
LATT   1
SFAC  C    H    CL   F    NI   O    P
UNIT  64 58 2 12 2 4 8
MERG   2
OMIT     2  -6  11
OMIT    -5  10   5
FMAP   2
PLAN   20
ACTA
BOND   $H
LIST   4
L.S.   20
TEMP    23.90
WGHT    0.053100    0.350700
FVAR       0.59357
NI1   5    0.588416    0.252265    0.226823    11.00000    0.02880    0.03289 =
         0.03236    0.01236    0.00393    0.01543
P3    7    0.774363    0.274048    0.289035    11.00000    0.03066    0.03131 =
         0.03664    0.00942    0.00119    0.01578
P1    7    0.418015    0.275054    0.217161    11.00000    0.02986    0.03906 =
         0.03985    0.01218    0.00559    0.01791
CL1   3    0.596829    0.222587    0.054669    11.00000    0.05091    0.06100 =
         0.03484    0.01916    0.00742    0.02848
P2    7    0.559726    0.247100    0.384179    11.00000    0.03901    0.04067 =
         0.03312    0.01455    0.00730    0.01897
P4    7    0.824768    0.682620    0.411684    11.00000    0.04238    0.04321 =
         0.05230    0.01333   -0.00305    0.01962
O1    6    0.502618    0.335780    0.437989    11.00000    0.05594    0.05308 =
         0.03724    0.01325    0.01303    0.03215
O2    6    0.686073    0.291800    0.471495    11.00000    0.04714    0.05629 =
         0.03427    0.01792    0.00313    0.02281
F3    4    0.938691    0.652224    0.424166    11.00000    0.05929    0.07445 =
         0.08193    0.00774   -0.00797    0.04175
F6    4    0.709718    0.711806    0.401983    11.00000    0.07243    0.10156 =
         0.10180    0.00889   -0.00531    0.06029
C21   1    0.772204    0.127637    0.270998    11.00000    0.03635    0.03412 =
         0.03868    0.00962    0.00152    0.01825
C22   1    0.689531    0.026449    0.177381    11.00000    0.04837    0.04128 =
         0.03501    0.00883   -0.00156    0.02345
AFIX  43
H22   2    0.641936    0.036910    0.124736    11.00000   -1.20000
AFIX   0
C7    1    0.276074    0.127859    0.168723    11.00000    0.03509    0.04795 =
         0.04526    0.02051    0.00765    0.01654
F1    4    0.730240    0.540439    0.368166    11.00000    0.06562    0.05583 =
         0.24529    0.05261   -0.03978    0.00656
C20   1    0.803533    0.350837    0.440190    11.00000    0.03862    0.03835 =
         0.03870    0.00734   -0.00270    0.01877
AFIX  23
H20A  2    0.868755    0.341453    0.479305    11.00000   -1.20000
H20B  2    0.830428    0.438526    0.458394    11.00000   -1.20000
AFIX   0
F5    4    0.824890    0.674096    0.289495    11.00000    0.16857    0.20526 =
         0.07488    0.06610    0.03282    0.13454
C27   1    0.911045    0.369668    0.248571    11.00000    0.03606    0.03382 =
         0.05041    0.00904    0.01026    0.01472
C12   1    0.284429    0.022913    0.112565    11.00000    0.04208    0.04541 =
         0.05899    0.01786    0.00880    0.01230
AFIX  43
H12   2    0.361920    0.029428    0.101798    11.00000   -1.20000
AFIX   0
F4    4    0.919892    0.823490    0.451396    11.00000    0.09403    0.05422 =
         0.20121    0.02678   -0.04300    0.01674
C14   1    0.452803    0.098920    0.387754    11.00000    0.04895    0.04538 =
         0.03740    0.02009    0.01015    0.01770
C1    1    0.393113    0.367678    0.144225    11.00000    0.02987    0.04240 =
         0.05044    0.02020    0.01063    0.01996
C23   1    0.678478   -0.089726    0.162996    11.00000    0.05800    0.03579 =
         0.04551    0.00199   -0.00480    0.02094
AFIX  43
H23   2    0.623757   -0.157147    0.100368    11.00000   -1.20000
AFIX   0
C26   1    0.842654    0.110177    0.348475    11.00000    0.05281    0.03878 =
         0.04685    0.00656   -0.01045    0.02366
AFIX  43
H26   2    0.898124    0.177032    0.411157    11.00000   -1.20000
AFIX   0
C13   1    0.428727    0.359460    0.363483    11.00000    0.05181    0.05622 =
         0.04813    0.01269    0.01087    0.03454
AFIX  23
H13A  2    0.466999    0.447648    0.377227    11.00000   -1.20000
H13B  2    0.344875    0.333229    0.376835    11.00000   -1.20000
AFIX   0
C25   1    0.830600   -0.006204    0.332730    11.00000    0.06625    0.04841 =
         0.05432    0.01810   -0.00494    0.03363
AFIX  43
H25   2    0.878558   -0.017342    0.384503    11.00000   -1.20000
AFIX   0
C6    1    0.468421    0.494491    0.182829    11.00000    0.03593    0.04720 =
         0.07277    0.02165    0.00416    0.01064
AFIX  43
H6    2    0.533427    0.532357    0.246002    11.00000   -1.20000
AFIX   0
C24   1    0.747976   -0.105590    0.240819    11.00000    0.06334    0.03645 =
         0.05656    0.01410    0.00276    0.02579
AFIX  43
H24   2    0.739134   -0.184011    0.231333    11.00000   -1.20000
AFIX   0
C2    1    0.299317    0.313238    0.048124    11.00000    0.04490    0.04818 =
         0.04933    0.01938    0.00599    0.02264
AFIX  43
H2    2    0.248132    0.227877    0.020437    11.00000   -1.20000
AFIX   0
C3    1    0.281521    0.385421   -0.006812    11.00000    0.05862    0.07473 =
         0.05857    0.03478    0.01029    0.03556
AFIX  43
H3    2    0.218802    0.348240   -0.071593    11.00000   -1.20000
AFIX   0
F2    4    0.826222    0.696090    0.535253    11.00000    0.13144    0.30601 =
         0.07846    0.08903    0.04718    0.14221
C4    1    0.355389    0.510718    0.033471    11.00000    0.06285    0.07602 =
         0.09499    0.05929    0.03426    0.04287
AFIX  43
H4    2    0.342729    0.558776   -0.003651    11.00000   -1.20000
AFIX   0
C5    1    0.447734    0.565578    0.128065    11.00000    0.05717    0.04500 =
         0.10257    0.03775    0.02331    0.01916
AFIX  43
H5    2    0.497115    0.651203    0.155982    11.00000   -1.20000
AFIX   0
C32   1    0.903710    0.445873    0.194488    11.00000    0.05042    0.05566 =
         0.07744    0.03098    0.01289    0.01771
AFIX  43
H32   2    0.828082    0.446945    0.177065    11.00000   -1.20000
AFIX   0
C15   1    0.335397    0.077567    0.407523    11.00000    0.05939    0.06595 =
         0.06077    0.03092    0.02383    0.02788
AFIX  43
H15   2    0.316181    0.142642    0.428956    11.00000   -1.20000
AFIX   0
C8    1    0.160237    0.117565    0.184521    11.00000    0.04033    0.07448 =
         0.09232    0.03274    0.02421    0.02562
AFIX  43
H8    2    0.153208    0.187483    0.222083    11.00000   -1.20000
AFIX   0
C19   1    0.481995    0.002897    0.359262    11.00000    0.07044    0.05355 =
         0.06568    0.03016    0.02537    0.02897
AFIX  43
H19   2    0.561273    0.017296    0.347439    11.00000   -1.20000
AFIX   0
C18   1    0.393415   -0.114628    0.348305    11.00000    0.10137    0.05028 =
         0.07700    0.02861    0.02703    0.03150
AFIX  43
H18   2    0.413198   -0.179458    0.329540    11.00000   -1.20000
AFIX   0
C17   1    0.275153   -0.136394    0.365151    11.00000    0.08391    0.05948 =
         0.06975    0.03321    0.01670    0.00870
AFIX  43
H17   2    0.214903   -0.216145    0.355952    11.00000   -1.20000
AFIX   0
C16   1    0.246962   -0.041088    0.395192    11.00000    0.05807    0.07985 =
         0.07617    0.04395    0.02455    0.01463
AFIX  43
H16   2    0.167781   -0.055822    0.407502    11.00000   -1.20000
AFIX   0
C11   1    0.178041   -0.092262    0.072045    11.00000    0.06406    0.04891 =
         0.09244    0.01610    0.00749    0.00893
AFIX  43
H11   2    0.184193   -0.162551    0.033978    11.00000   -1.20000
AFIX   0
C28   1    1.024742    0.371551    0.276407    11.00000    0.04371    0.06934 =
         0.14371    0.04858    0.02932    0.03262
AFIX  43
H28   2    1.030586    0.320217    0.312826    11.00000   -1.20000
AFIX   0
C31   1    1.009449    0.521021    0.166080    11.00000    0.08050    0.07057 =
         0.10551    0.04914    0.03827    0.01889
AFIX  43
H31   2    1.004094    0.571293    0.128156    11.00000   -1.20000
AFIX   0
C9    1    0.055104    0.001838    0.143658    11.00000    0.03618    0.10200 =
         0.12799    0.04615    0.02529    0.01518
AFIX  43
H9    2   -0.022856   -0.005673    0.153870    11.00000   -1.20000
AFIX   0
C10   1    0.064748   -0.101908    0.088238    11.00000    0.05621    0.06928 =
         0.13002    0.03149    0.01363   -0.00298
AFIX  43
H10   2   -0.006468   -0.179075    0.061670    11.00000   -1.20000
AFIX   0
C30   1    1.121040    0.521854    0.193218    11.00000    0.07617    0.06196 =
         0.13778    0.02711    0.06686    0.02043
AFIX  43
H30   2    1.191257    0.571681    0.172867    11.00000   -1.20000
AFIX   0
C29   1    1.130110    0.449968    0.250047    11.00000    0.05004    0.08899 =
         0.19827    0.05534    0.05516    0.03762
AFIX  43
H29   2    1.207393    0.453485    0.271293    11.00000   -1.20000
AFIX   0
HKLF    4


REM  mo_gmdp367_0m_a.res in P-1
REM wR2 = 0.1034, GooF = S = 1.044, Restrained GooF = 1.044 for all data
REM R1 = 0.0380 for 6276 Fo > 4sig(Fo) and 0.0610 for all 8250 data
REM 415 parameters refined using 0 restraints

END

WGHT      0.0528      0.3535

REM Highest difference peak  0.622,  deepest hole -0.558,  1-sigma level  0.062
Q1    1   0.9003  0.7673  0.3604  11.00000  0.05    0.62
Q2    1   0.7716  0.5834  0.2980  11.00000  0.05    0.61
Q3    1   0.7362  0.5963  0.4728  11.00000  0.05    0.60
Q4    1   0.8786  0.7961  0.5245  11.00000  0.05    0.56
Q5    1   0.8420  0.3194  0.2650  11.00000  0.05    0.29
Q6    1   0.8671  0.6538  0.5144  11.00000  0.05    0.28
Q7    1   0.4995  0.1628  0.3996  11.00000  0.05    0.28
Q8    1   0.3353  0.1990  0.2016  11.00000  0.05    0.26
Q9    1   0.7997  0.1986  0.2813  11.00000  0.05    0.26
Q10   1   0.4815  0.5212  0.2346  11.00000  0.05    0.25
Q11   1   0.4161  0.3238  0.2886  11.00000  0.05    0.23
Q12   1   0.5581  0.2410  0.3142  11.00000  0.05    0.22
Q13   1   0.2834  0.3532  0.0339  11.00000  0.05    0.21
Q14   1   0.1393  0.0612  0.2053  11.00000  0.05    0.21
Q15   1   0.3961  0.3226  0.1751  11.00000  0.05    0.21
Q16   1   0.9606  0.7289  0.3959  11.00000  0.05    0.20
Q17   1   0.7628  0.7871  0.4520  11.00000  0.05    0.20
Q18   1   0.4959  0.2853  0.4005  11.00000  0.05    0.20
Q19   1   0.3507 -0.1100  0.2896  11.00000  0.05    0.20
Q20   1   1.0793  0.4830  0.1274  11.00000  0.05    0.19
;
_shelx_res_checksum              62256
####################################################################### 
# 
# This file contains crystal structure data downloaded from the 
# Cambridge Structural Database (CSD) hosted by the Cambridge 
# Crystallographic Data Centre (CCDC).
# 
# Full information about CCDC data access policies and citation 
# guidelines are available at http://www.ccdc.cam.ac.uk/access/V1 
# 
# Audit and citation data items may have been added by the CCDC. 
# Please retain this information to preserve the provenance of 
# this file and to allow appropriate attribution of the data. 
# 
#######################################################################

data_complex8
_database_code_depnum_ccdc_archive 'CCDC 2127593'
loop_
_audit_author_name
_audit_author_address
'Ganesan Mani'
;Indian Institute of Technology Kharagpur
India
;
_audit_update_record             
;
2021-12-09 deposited with the CCDC.	2021-12-21 downloaded from the CCDC.
;

_audit_creation_method           SHELXL-2018/3
_shelx_SHELXL_version_number     2018/3
_chemical_name_systematic        ?
_chemical_name_common            ?
_chemical_melting_point          ?
_chemical_formula_moiety         ?
_chemical_formula_sum            'C39 H36 Cl F6 Ni O3 P5'
_chemical_formula_weight         915.69

loop_
_atom_type_symbol
_atom_type_description
_atom_type_scat_dispersion_real
_atom_type_scat_dispersion_imag
_atom_type_scat_source
C C 0.0033 0.0016 'International Tables Vol C Tables 4.2.6.8 and 6.1.1.4'
H H 0.0000 0.0000 'International Tables Vol C Tables 4.2.6.8 and 6.1.1.4'
O O 0.0106 0.0060 'International Tables Vol C Tables 4.2.6.8 and 6.1.1.4'
F F 0.0171 0.0103 'International Tables Vol C Tables 4.2.6.8 and 6.1.1.4'
P P 0.1023 0.0942 'International Tables Vol C Tables 4.2.6.8 and 6.1.1.4'
Cl Cl 0.1484 0.1585 'International Tables Vol C Tables 4.2.6.8 and 6.1.1.4'
Ni Ni 0.3393 1.1124 'International Tables Vol C Tables 4.2.6.8 and 6.1.1.4'

_space_group_crystal_system      cubic
_space_group_IT_number           198
_space_group_name_H-M_alt        'P 21 3'
_space_group_name_Hall           'P 2ac 2ab 3'

_shelx_space_group_comment       
;
The symmetry employed for this shelxl refinement is uniquely defined
by the following loop, which should always be used as a source of
symmetry information in preference to the above space-group names.
They are only intended as comments.
;

loop_
_space_group_symop_operation_xyz
'x, y, z'
'-x+1/2, -y, z+1/2'
'x+1/2, -y+1/2, -z'
'-x, y+1/2, -z+1/2'
'z, x, y'
'y, z, x'
'-z+1/2, -x, y+1/2'
'-y, z+1/2, -x+1/2'
'z+1/2, -x+1/2, -y'
'-y+1/2, -z, x+1/2'
'-z, x+1/2, -y+1/2'
'y+1/2, -z+1/2, -x'

_cell_length_a                   16.0943(9)
_cell_length_b                   16.0943(9)
_cell_length_c                   16.0943(9)
_cell_angle_alpha                90
_cell_angle_beta                 90
_cell_angle_gamma                90
_cell_volume                     4168.8(7)
_cell_formula_units_Z            4
_cell_measurement_temperature    296(2)
_cell_measurement_reflns_used    62912
_cell_measurement_theta_min      2.192
_cell_measurement_theta_max      27.146

_exptl_crystal_description       prism
_exptl_crystal_colour            purple
_exptl_crystal_density_meas      ?
_exptl_crystal_density_method    ?
_exptl_crystal_density_diffrn    1.459
_exptl_crystal_F_000             1872
_exptl_transmission_factor_min   0.6450
_exptl_transmission_factor_max   0.7455
_exptl_crystal_size_max          0.107
_exptl_crystal_size_mid          0.085
_exptl_crystal_size_min          0.047
_exptl_absorpt_coefficient_mu    0.784
_shelx_estimated_absorpt_T_min   ?
_shelx_estimated_absorpt_T_max   ?
_exptl_absorpt_correction_type   multi-scan
_exptl_absorpt_correction_T_min  ?
_exptl_absorpt_correction_T_max  ?
_exptl_absorpt_process_details   sadabs
_exptl_absorpt_special_details   ?
_diffrn_ambient_temperature      296(2)
_diffrn_radiation_wavelength     0.71073
_diffrn_radiation_type           MoK\a
_diffrn_source                   'Fine focused sealed tube'
_diffrn_measurement_device_type  'APEX3 D8 QUEST PHOTON-II CCD'
_diffrn_measurement_method       '\w scans'
_diffrn_detector_area_resol_mean ?
_diffrn_reflns_number            62912
_diffrn_reflns_av_unetI/netI     0.0351
_diffrn_reflns_av_R_equivalents  0.0979
_diffrn_reflns_limit_h_min       -20
_diffrn_reflns_limit_h_max       20
_diffrn_reflns_limit_k_min       -20
_diffrn_reflns_limit_k_max       20
_diffrn_reflns_limit_l_min       -20
_diffrn_reflns_limit_l_max       20
_diffrn_reflns_theta_min         2.192
_diffrn_reflns_theta_max         27.146
_diffrn_reflns_theta_full        25.242
_diffrn_measured_fraction_theta_max 0.999
_diffrn_measured_fraction_theta_full 0.999
_diffrn_reflns_Laue_measured_fraction_max 0.999
_diffrn_reflns_Laue_measured_fraction_full 0.999
_diffrn_reflns_point_group_measured_fraction_max 1.000
_diffrn_reflns_point_group_measured_fraction_full 1.000
_reflns_number_total             3107
_reflns_number_gt                2369
_reflns_threshold_expression     'I > 2\s(I)'
_reflns_Friedel_coverage         0.810
_reflns_Friedel_fraction_max     1.000
_reflns_Friedel_fraction_full    1.000

_reflns_special_details          
;
 Reflections were merged by SHELXL according to the crystal
 class for the calculation of statistics and refinement.
 
 _reflns_Friedel_fraction is defined as the number of unique
 Friedel pairs measured divided by the number that would be
 possible theoretically, ignoring centric projections and
 systematic absences.
;

_computing_data_collection       ?
_computing_cell_refinement       ?
_computing_data_reduction        ?
_computing_structure_solution    sir92
_computing_structure_refinement  'SHELXL-2018/3 (Sheldrick, 2018)'
_computing_molecular_graphics    ORTEP
_computing_publication_material  CIFTAB
_refine_special_details          ?
_refine_ls_structure_factor_coef Fsqd
_refine_ls_matrix_type           full
_refine_ls_weighting_scheme      calc
_refine_ls_weighting_details     
'w=1/[\s^2^(Fo^2^)+(0.1035P)^2^+5.6636P] where P=(Fo^2^+2Fc^2^)/3'
_atom_sites_solution_primary     ?
_atom_sites_solution_secondary   ?
_atom_sites_solution_hydrogens   geom
_refine_ls_hydrogen_treatment    constr
_refine_ls_extinction_method     none
_refine_ls_extinction_coef       .
_refine_ls_abs_structure_details 
;
 Flack x determined using 922 quotients [(I+)-(I-)]/[(I+)+(I-)]
 (Parsons, Flack and Wagner, Acta Cryst. B69 (2013) 249-259).
;
_refine_ls_abs_structure_Flack   0.024(12)
_chemical_absolute_configuration ?
_refine_ls_number_reflns         3107
_refine_ls_number_parameters     166
_refine_ls_number_restraints     0
_refine_ls_R_factor_all          0.0924
_refine_ls_R_factor_gt           0.0630
_refine_ls_wR_factor_ref         0.1973
_refine_ls_wR_factor_gt          0.1675
_refine_ls_goodness_of_fit_ref   1.059
_refine_ls_restrained_S_all      1.059
_refine_ls_shift/su_max          0.000
_refine_ls_shift/su_mean         0.000

loop_
_atom_site_label
_atom_site_type_symbol
_atom_site_fract_x
_atom_site_fract_y
_atom_site_fract_z
_atom_site_U_iso_or_equiv
_atom_site_adp_type
_atom_site_occupancy
_atom_site_site_symmetry_order
_atom_site_calc_flag
_atom_site_refinement_flags_posn
_atom_site_refinement_flags_adp
_atom_site_refinement_flags_occupancy
_atom_site_disorder_assembly
_atom_site_disorder_group
C1 C 0.3086(7) 0.0158(7) 0.3829(6) 0.072(3) Uani 1 1 d . . . . .
C2 C 0.2597(7) 0.0214(9) 0.4532(8) 0.088(4) Uani 1 1 d . . . . .
H2 H 0.281982 0.008565 0.504936 0.105 Uiso 1 1 calc R U . . .
C3 C 0.1748(8) 0.0468(11) 0.4463(11) 0.106(5) Uani 1 1 d . . . . .
H3 H 0.139920 0.046846 0.492385 0.127 Uiso 1 1 calc R U . . .
C4 C 0.1463(10) 0.0712(10) 0.3692(12) 0.107(5) Uani 1 1 d . . . . .
H4 H 0.091535 0.088745 0.363351 0.128 Uiso 1 1 calc R U . . .
C5 C 0.1966(9) 0.0700(11) 0.3020(10) 0.107(5) Uani 1 1 d . . . . .
H5 H 0.175315 0.086899 0.251002 0.129 Uiso 1 1 calc R U . . .
C6 C 0.2776(9) 0.0448(11) 0.3062(9) 0.104(5) Uani 1 1 d . . . . .
H6 H 0.311605 0.046835 0.259506 0.125 Uiso 1 1 calc R U . . .
C7 C 0.4088(7) -0.1270(7) 0.3529(6) 0.066(2) Uani 1 1 d . . . . .
C8 C 0.3468(8) -0.1774(7) 0.3821(9) 0.087(4) Uani 1 1 d . . . . .
H8 H 0.307607 -0.156378 0.418957 0.104 Uiso 1 1 calc R U . . .
C9 C 0.3424(10) -0.2593(8) 0.3568(11) 0.104(5) Uani 1 1 d . . . . .
H9 H 0.300772 -0.293469 0.377769 0.125 Uiso 1 1 calc R U . . .
C10 C 0.3986(10) -0.2906(9) 0.3014(10) 0.104(5) Uani 1 1 d . . . . .
H10 H 0.396491 -0.346234 0.285928 0.125 Uiso 1 1 calc R U . . .
C11 C 0.4580(10) -0.2393(8) 0.2690(8) 0.094(4) Uani 1 1 d . . . . .
H11 H 0.494717 -0.259620 0.229289 0.113 Uiso 1 1 calc R U . . .
C12 C 0.4639(9) -0.1587(8) 0.2941(7) 0.081(3) Uani 1 1 d . . . . .
H12 H 0.504972 -0.124640 0.271925 0.097 Uiso 1 1 calc R U . . .
C13 C 0.4704(7) 0.0411(8) 0.3106(6) 0.079(3) Uani 1 1 d . . . . .
H13A H 0.469572 0.012442 0.257547 0.095 Uiso 1 1 calc R U . . .
H13B H 0.442671 0.094208 0.303899 0.095 Uiso 1 1 calc R U . . .
O1 O 0.5548(4) 0.0537(5) 0.3374(4) 0.0667(19) Uani 1 1 d . . . . .
F1 F 0.6031(6) -0.0483(8) 0.1605(6) 0.136(4) Uani 1 1 d . . . . .
F2 F 0.4838(6) -0.0383(8) 0.1005(7) 0.156(4) Uani 1 1 d . . . . .
P1 P 0.5714(2) -0.0714(2) 0.0714(2) 0.0746(13) Uani 1 3 d S T P . .
P2 P 0.41560(15) -0.02265(16) 0.39123(13) 0.0580(6) Uani 1 1 d . . . . .
P3 P 0.56574(13) 0.06574(13) 0.43426(13) 0.0515(9) Uani 1 3 d S T P . .
Cl1 Cl 0.41219(12) -0.08781(12) 0.58781(12) 0.0559(9) Uani 1 3 d S T P . .
Ni1 Ni 0.49174(5) -0.00826(5) 0.50826(5) 0.0424(4) Uani 1 3 d S T P . .

loop_
_atom_site_aniso_label
_atom_site_aniso_U_11
_atom_site_aniso_U_22
_atom_site_aniso_U_33
_atom_site_aniso_U_23
_atom_site_aniso_U_13
_atom_site_aniso_U_12
C1 0.075(6) 0.084(7) 0.056(5) 0.006(5) -0.020(4) -0.007(5)
C2 0.062(6) 0.113(10) 0.087(8) 0.014(7) 0.005(5) 0.003(6)
C3 0.058(7) 0.139(13) 0.120(11) -0.018(10) 0.000(7) 0.009(7)
C4 0.080(9) 0.109(11) 0.132(13) -0.002(10) -0.034(9) 0.005(8)
C5 0.090(9) 0.127(13) 0.105(11) 0.004(10) -0.038(9) 0.025(9)
C6 0.092(9) 0.139(13) 0.081(8) 0.014(8) -0.030(7) 0.008(8)
C7 0.073(6) 0.072(6) 0.052(5) -0.008(4) 0.013(4) -0.010(5)
C8 0.097(9) 0.069(7) 0.095(8) -0.019(6) 0.025(7) -0.024(6)
C9 0.109(10) 0.071(7) 0.133(12) -0.014(8) 0.018(9) -0.031(7)
C10 0.115(12) 0.086(9) 0.113(10) -0.049(8) 0.033(9) -0.013(8)
C11 0.128(12) 0.084(8) 0.070(7) -0.022(6) 0.019(7) 0.014(8)
C12 0.094(8) 0.081(7) 0.068(7) 0.004(6) 0.011(6) 0.003(6)
C13 0.084(7) 0.100(8) 0.053(5) 0.008(5) -0.001(5) -0.010(6)
O1 0.073(4) 0.081(4) 0.046(3) 0.014(3) 0.014(3) -0.013(3)
F1 0.119(7) 0.180(9) 0.109(6) -0.054(6) -0.002(5) -0.043(6)
F2 0.086(6) 0.196(10) 0.188(10) -0.047(9) 0.005(6) 0.021(6)
P1 0.0746(13) 0.0746(13) 0.0746(13) -0.0095(15) 0.0095(15) -0.0095(15)
P2 0.0575(13) 0.0720(15) 0.0443(11) 0.0027(10) -0.0028(9) -0.0175(11)
P3 0.0515(9) 0.0515(9) 0.0515(9) 0.0077(9) 0.0077(9) -0.0077(9)
Cl1 0.0559(9) 0.0559(9) 0.0559(9) 0.0113(8) 0.0113(8) -0.0113(8)
Ni1 0.0424(4) 0.0424(4) 0.0424(4) 0.0044(4) 0.0044(4) -0.0044(4)

_geom_special_details            
;
 All esds (except the esd in the dihedral angle between two l.s. planes)
 are estimated using the full covariance matrix.  The cell esds are taken
 into account individually in the estimation of esds in distances, angles
 and torsion angles; correlations between esds in cell parameters are only
 used when they are defined by crystal symmetry.  An approximate (isotropic)
 treatment of cell esds is used for estimating esds involving l.s. planes.
;

loop_
_geom_bond_atom_site_label_1
_geom_bond_atom_site_label_2
_geom_bond_distance
_geom_bond_site_symmetry_2
_geom_bond_publ_flag
C1 C2 1.380(16) . ?
C1 C6 1.411(16) . ?
C1 P2 1.835(11) . ?
C2 C3 1.431(17) . ?
C2 H2 0.9300 . ?
C3 C4 1.38(2) . ?
C3 H3 0.9300 . ?
C4 C5 1.35(2) . ?
C4 H4 0.9300 . ?
C5 C6 1.37(2) . ?
C5 H5 0.9300 . ?
C6 H6 0.9300 . ?
C7 C8 1.368(15) . ?
C7 C12 1.393(16) . ?
C7 P2 1.793(11) . ?
C8 C9 1.382(16) . ?
C8 H8 0.9300 . ?
C9 C10 1.37(2) . ?
C9 H9 0.9300 . ?
C10 C11 1.366(19) . ?
C10 H10 0.9300 . ?
C11 C12 1.362(17) . ?
C11 H11 0.9300 . ?
C12 H12 0.9300 . ?
C13 O1 1.440(13) . ?
C13 P2 1.875(11) . ?
C13 H13A 0.9700 . ?
C13 H13B 0.9700 . ?
O1 P3 1.581(6) . ?
F1 P1 1.568(9) . ?
F2 P1 1.579(10) . ?
P2 Ni1 2.259(2) . ?
P3 Ni1 2.063(4) . ?
Cl1 Ni1 2.218(3) . ?

loop_
_geom_angle_atom_site_label_1
_geom_angle_atom_site_label_2
_geom_angle_atom_site_label_3
_geom_angle
_geom_angle_site_symmetry_1
_geom_angle_site_symmetry_3
_geom_angle_publ_flag
C2 C1 C6 119.6(12) . . ?
C2 C1 P2 119.8(8) . . ?
C6 C1 P2 120.5(10) . . ?
C1 C2 C3 120.0(13) . . ?
C1 C2 H2 120.0 . . ?
C3 C2 H2 120.0 . . ?
C4 C3 C2 117.9(14) . . ?
C4 C3 H3 121.0 . . ?
C2 C3 H3 121.0 . . ?
C5 C4 C3 121.1(14) . . ?
C5 C4 H4 119.5 . . ?
C3 C4 H4 119.5 . . ?
C4 C5 C6 122.4(14) . . ?
C4 C5 H5 118.8 . . ?
C6 C5 H5 118.8 . . ?
C5 C6 C1 118.6(15) . . ?
C5 C6 H6 120.7 . . ?
C1 C6 H6 120.7 . . ?
C8 C7 C12 118.7(10) . . ?
C8 C7 P2 118.7(8) . . ?
C12 C7 P2 122.5(8) . . ?
C7 C8 C9 120.1(12) . . ?
C7 C8 H8 119.9 . . ?
C9 C8 H8 119.9 . . ?
C10 C9 C8 120.6(13) . . ?
C10 C9 H9 119.7 . . ?
C8 C9 H9 119.7 . . ?
C11 C10 C9 119.3(12) . . ?
C11 C10 H10 120.4 . . ?
C9 C10 H10 120.4 . . ?
C12 C11 C10 120.7(12) . . ?
C12 C11 H11 119.6 . . ?
C10 C11 H11 119.6 . . ?
C11 C12 C7 120.4(12) . . ?
C11 C12 H12 119.8 . . ?
C7 C12 H12 119.8 . . ?
O1 C13 P2 108.2(7) . . ?
O1 C13 H13A 110.0 . . ?
P2 C13 H13A 110.0 . . ?
O1 C13 H13B 110.0 . . ?
P2 C13 H13B 110.0 . . ?
H13A C13 H13B 108.4 . . ?
C13 O1 P3 114.7(6) . . ?
F1 P1 F1 89.8(7) 10_554 9 ?
F1 P1 F1 89.8(7) 10_554 . ?
F1 P1 F1 89.8(7) 9 . ?
F1 P1 F2 86.5(6) 10_554 10_554 ?
F1 P1 F2 90.0(7) 9 10_554 ?
F1 P1 F2 176.3(7) . 10_554 ?
F1 P1 F2 176.3(7) 10_554 9 ?
F1 P1 F2 86.5(6) 9 9 ?
F1 P1 F2 90.0(7) . 9 ?
F2 P1 F2 93.7(7) 10_554 9 ?
F1 P1 F2 90.0(7) 10_554 . ?
F1 P1 F2 176.3(7) 9 . ?
F1 P1 F2 86.5(6) . . ?
F2 P1 F2 93.7(7) 10_554 . ?
F2 P1 F2 93.7(7) 9 . ?
C7 P2 C1 103.5(5) . . ?
C7 P2 C13 107.6(5) . . ?
C1 P2 C13 101.9(5) . . ?
C7 P2 Ni1 114.6(4) . . ?
C1 P2 Ni1 122.4(3) . . ?
C13 P2 Ni1 105.4(4) . . ?
O1 P3 O1 102.6(3) 12_556 11_645 ?
O1 P3 O1 102.6(3) 12_556 . ?
O1 P3 O1 102.6(3) 11_645 . ?
O1 P3 Ni1 115.7(3) 12_556 . ?
O1 P3 Ni1 115.7(3) 11_645 . ?
O1 P3 Ni1 115.7(3) . . ?
P3 Ni1 Cl1 180.00(13) . . ?
P3 Ni1 P2 83.74(7) . . ?
Cl1 Ni1 P2 96.26(7) . . ?
P3 Ni1 P2 83.74(7) . 12_556 ?
Cl1 Ni1 P2 96.26(7) . 12_556 ?
P2 Ni1 P2 118.83(3) . 12_556 ?
P3 Ni1 P2 83.74(7) . 11_645 ?
Cl1 Ni1 P2 96.26(7) . 11_645 ?
P2 Ni1 P2 118.83(3) . 11_645 ?
P2 Ni1 P2 118.83(3) 12_556 11_645 ?

loop_
_geom_torsion_atom_site_label_1
_geom_torsion_atom_site_label_2
_geom_torsion_atom_site_label_3
_geom_torsion_atom_site_label_4
_geom_torsion
_geom_torsion_site_symmetry_1
_geom_torsion_site_symmetry_2
_geom_torsion_site_symmetry_3
_geom_torsion_site_symmetry_4
_geom_torsion_publ_flag
C6 C1 C2 C3 8(2) . . . . ?
P2 C1 C2 C3 -176.4(12) . . . . ?
C1 C2 C3 C4 -5(2) . . . . ?
C2 C3 C4 C5 1(3) . . . . ?
C3 C4 C5 C6 0(3) . . . . ?
C4 C5 C6 C1 3(3) . . . . ?
C2 C1 C6 C5 -7(2) . . . . ?
P2 C1 C6 C5 177.5(13) . . . . ?
C12 C7 C8 C9 4(2) . . . . ?
P2 C7 C8 C9 -176.8(12) . . . . ?
C7 C8 C9 C10 -1(3) . . . . ?
C8 C9 C10 C11 -2(3) . . . . ?
C9 C10 C11 C12 3(3) . . . . ?
C10 C11 C12 C7 -1(2) . . . . ?
C8 C7 C12 C11 -3(2) . . . . ?
P2 C7 C12 C11 177.8(11) . . . . ?
P2 C13 O1 P3 -36.4(10) . . . . ?
C8 C7 P2 C1 -47.8(11) . . . . ?
C12 C7 P2 C1 131.7(10) . . . . ?
C8 C7 P2 C13 -155.2(11) . . . . ?
C12 C7 P2 C13 24.3(12) . . . . ?
C8 C7 P2 Ni1 87.9(11) . . . . ?
C12 C7 P2 Ni1 -92.6(10) . . . . ?
C2 C1 P2 C7 103.1(11) . . . . ?
C6 C1 P2 C7 -81.0(12) . . . . ?
C2 C1 P2 C13 -145.2(11) . . . . ?
C6 C1 P2 C13 30.7(12) . . . . ?
C2 C1 P2 Ni1 -28.1(12) . . . . ?
C6 C1 P2 Ni1 147.8(10) . . . . ?
O1 C13 P2 C7 -102.6(8) . . . . ?
O1 C13 P2 C1 148.9(8) . . . . ?
O1 C13 P2 Ni1 20.1(9) . . . . ?
C13 O1 P3 O1 -87.8(9) . . . 12_556 ?
C13 O1 P3 O1 166.1(8) . . . 11_645 ?
C13 O1 P3 Ni1 39.2(8) . . . . ?

_refine_diff_density_max         0.746
_refine_diff_density_min         -0.594
_refine_diff_density_rms         0.087

_shelx_res_file                  
;
TITL SIR92 run in space group P 21 3
    shelx.res
    created by SHELXL-2018/3 at 15:37:28 on 23-Nov-2021
CELL  0.71073  16.0943  16.0943  16.0943   90.000   90.000   90.000
ZERR     4.00   0.0009   0.0009   0.0009    0.000    0.000    0.000
LATT  -1
SYMM  1/2 - X, - Y, 1/2 + Z
SYMM  1/2 + X, 1/2 - Y, - Z
SYMM  - X, 1/2 + Y, 1/2 - Z
SYMM    Z,   X,   Y
SYMM    Y,   Z,   X
SYMM  1/2 - Z, - X, 1/2 + Y
SYMM  - Y, 1/2 + Z, 1/2 - X
SYMM  1/2 + Z, 1/2 - X, - Y
SYMM  1/2 - Y, - Z, 1/2 + X
SYMM  - Z, 1/2 + X, 1/2 - Y
SYMM  1/2 + Y, 1/2 - Z, - X
SFAC  C    H    O    F    P    CL   NI
UNIT  156 144 12 24 20 4 4
MERG   2
FMAP   2
PLAN   25
ACTA
BOND   $H
CONF
L.S.  20
TEMP    23.00
WGHT    0.103500    5.663599
FVAR       0.28965
C1    1    0.308612    0.015816    0.382916    11.00000    0.07517    0.08380 =
         0.05557    0.00568   -0.01972   -0.00720
C2    1    0.259729    0.021353    0.453165    11.00000    0.06223    0.11297 =
         0.08738    0.01372    0.00450    0.00287
AFIX  43
H2    2    0.281982    0.008565    0.504936    11.00000   -1.20000
AFIX   0
C3    1    0.174808    0.046771    0.446322    11.00000    0.05816    0.13852 =
         0.12035   -0.01841   -0.00030    0.00933
AFIX  43
H3    2    0.139920    0.046846    0.492385    11.00000   -1.20000
AFIX   0
C4    1    0.146281    0.071190    0.369160    11.00000    0.07958    0.10891 =
         0.13212   -0.00170   -0.03445    0.00506
AFIX  43
H4    2    0.091535    0.088745    0.363351    11.00000   -1.20000
AFIX   0
C5    1    0.196588    0.069993    0.301999    11.00000    0.09046    0.12710 =
         0.10470    0.00388   -0.03836    0.02457
AFIX  43
H5    2    0.175315    0.086899    0.251002    11.00000   -1.20000
AFIX   0
C6    1    0.277630    0.044847    0.306205    11.00000    0.09228    0.13934 =
         0.08112    0.01442   -0.02954    0.00811
AFIX  43
H6    2    0.311605    0.046835    0.259506    11.00000   -1.20000
AFIX   0
C7    1    0.408829   -0.127040    0.352913    11.00000    0.07290    0.07225 =
         0.05218   -0.00775    0.01306   -0.00995
C8    1    0.346834   -0.177359    0.382079    11.00000    0.09651    0.06871 =
         0.09501   -0.01906    0.02526   -0.02353
AFIX  43
H8    2    0.307607   -0.156378    0.418957    11.00000   -1.20000
AFIX   0
C9    1    0.342402   -0.259293    0.356841    11.00000    0.10914    0.07054 =
         0.13263   -0.01432    0.01796   -0.03096
AFIX  43
H9    2    0.300772   -0.293469    0.377769    11.00000   -1.20000
AFIX   0
C10   1    0.398619   -0.290602    0.301405    11.00000    0.11469    0.08570 =
         0.11291   -0.04938    0.03301   -0.01276
AFIX  43
H10   2    0.396491   -0.346234    0.285928    11.00000   -1.20000
AFIX   0
C11   1    0.457967   -0.239292    0.268978    11.00000    0.12797    0.08413 =
         0.06995   -0.02156    0.01855    0.01408
AFIX  43
H11   2    0.494717   -0.259620    0.229289    11.00000   -1.20000
AFIX   0
C12   1    0.463916   -0.158711    0.294120    11.00000    0.09381    0.08071 =
         0.06836    0.00392    0.01130    0.00284
AFIX  43
H12   2    0.504972   -0.124640    0.271925    11.00000   -1.20000
AFIX   0
C13   1    0.470366    0.041094    0.310565    11.00000    0.08351    0.10049 =
         0.05269    0.00836   -0.00142   -0.00967
AFIX  23
H13A  2    0.469572    0.012442    0.257547    11.00000   -1.20000
H13B  2    0.442671    0.094208    0.303899    11.00000   -1.20000
AFIX   0
O1    3    0.554770    0.053673    0.337360    11.00000    0.07316    0.08056 =
         0.04633    0.01449    0.01438   -0.01320
F1    4    0.603113   -0.048250    0.160525    11.00000    0.11892    0.18007 =
         0.10884   -0.05423   -0.00164   -0.04282
F2    4    0.483758   -0.038273    0.100534    11.00000    0.08613    0.19562 =
         0.18772   -0.04714    0.00544    0.02053
P1    5    0.571365   -0.071365    0.071365    10.33333    0.07464    0.07464 =
         0.07464   -0.00954    0.00954   -0.00954
P2    5    0.415598   -0.022654    0.391232    11.00000    0.05749    0.07203 =
         0.04433    0.00274   -0.00279   -0.01749
P3    5    0.565743    0.065743    0.434257    10.33333    0.05146    0.05146 =
         0.05146    0.00771    0.00771   -0.00771
CL1   6    0.412188   -0.087812    0.587812    10.33333    0.05590    0.05590 =
         0.05590    0.01132    0.01132   -0.01132
NI1   7    0.491742   -0.008258    0.508258    10.33333    0.04241    0.04241 =
         0.04241    0.00442    0.00442   -0.00442
HKLF    4


REM  SIR92 run in space group P 21 3
REM wR2 = 0.1973, GooF = S = 1.059, Restrained GooF = 1.059 for all data
REM R1 = 0.0630 for 2369 Fo > 4sig(Fo) and 0.0924 for all 3107 data
REM 166 parameters refined using 0 restraints

END

WGHT      0.1007      5.8950

REM Highest difference peak  0.746,  deepest hole -0.594,  1-sigma level  0.087
Q1    1   0.4421 -0.0720  0.3880  11.00000  0.05    0.75
Q2    1   0.5130 -0.0130  0.0130  10.33333  0.05    0.64
Q3    1   0.5132 -0.0180  0.3117  11.00000  0.05    0.45
Q4    1   0.4204 -0.2180  0.4150  11.00000  0.05    0.42
Q5    1   0.1772 -0.0411  0.3783  11.00000  0.05    0.36
Q6    1   0.4249 -0.3036  0.3885  11.00000  0.05    0.33
Q7    1   0.4398 -0.1675  0.3716  11.00000  0.05    0.31
Q8    1   0.4385 -0.0792  0.6205  11.00000  0.05    0.31
Q9    1   0.2526 -0.0455  0.3832  11.00000  0.05    0.30
Q10   1   0.3380 -0.0043  0.3516  11.00000  0.05    0.29
Q11   1   0.6759 -0.2074  0.2612  11.00000  0.05    0.28
Q12   1   0.3060  0.2202  0.3016  11.00000  0.05    0.26
Q13   1   0.4251 -0.0878  0.4384  11.00000  0.05    0.26
Q14   1   0.3293  0.0415  0.5660  11.00000  0.05    0.24
Q15   1   0.2621  0.1366  0.3213  11.00000  0.05    0.24
Q16   1   0.6147 -0.2526  0.2630  11.00000  0.05    0.24
Q17   1   0.4271  0.0821  0.4536  11.00000  0.05    0.24
Q18   1   0.1625 -0.1482  0.3557  11.00000  0.05    0.23
Q19   1   0.5599 -0.0806  0.2842  11.00000  0.05    0.22
Q20   1   0.3746 -0.2038  0.2511  11.00000  0.05    0.22
Q21   1   0.5224 -0.0175  0.1191  11.00000  0.05    0.22
Q22   1   0.5491  0.1100  0.3676  11.00000  0.05    0.22
Q23   1   0.4973 -0.1082  0.1071  11.00000  0.05    0.22
Q24   1   0.3090  0.0233  0.5802  11.00000  0.05    0.22
Q25   1   0.1777 -0.1419  0.3784  11.00000  0.05    0.22
;
_shelx_res_checksum              37241
